# Supplementary material for: Tropical fruits in the Mediterranean Basin: current research status, priorities, and knowledge gaps. A systematic review
Source: Front Plant Sci. 2026 Jun 5;17:1817537. doi: 10.3389/fpls.2026.1817537 (PMC13278884; doi:10.3389/fpls.2026.1817537)
Supplement: Supplementary file 2 [file Table1.xlsx]

## Sheet: Original dataset
Source	SearchedSpecies	SearchedCountry	Title	Year
Scopus	Avocado	Algeria	Unraveling the ethnopharmacological potential of medicinal plants used in Algerian traditional medicine for urinary diseases	2021
Scopus	Avocado	Algeria	Pest categorisation of Nipaecoccus viridis	2023
WOS	Avocado	Cyprus	Tree Growth and Fruit Quality of Twenty Avocado Cultivars in Cyprus	2008
Scopus	Avocado	Egypt	African aroma therapy: Past, present and future applications	2003
Scopus	Avocado	Egypt	Correlation between genetic variability, chemical composition and antimicrobial activity of essential oils isolated from avocado cultivars grown in Egypt	2021
Scopus	Avocado	Egypt	Chemical composition, bioactive compounds and antioxidant activity of six avocado cultivars Persea americana Mill. (Lauraceae) grown in Egypt	2021
Scopus	Avocado	Egypt	Exploring natural products-based cancer therapeutics derived from egyptian flora	2021
Scopus	Avocado	Egypt	Seasonal changes of lipids and fatty acids in two varieties of Avocado pear fruits	1973
Scopus	Avocado	Egypt	Reducing Chemical Fertilizers Partially by using Natural Alternative Sources of Organic Fertilizers and its Impact on “Hass” Avocado Trees	2022
Scopus	Avocado	Egypt	Pest categorisation of Nipaecoccus viridis	2023
Scopus	Avocado	Egypt	Multi-elemental composition and physical properties of honey samples from Malaysia	2012
WOS	Avocado	France	An Analysis of the US Demand for Avocado (Persea americana Mill.)	2009
WOS	Avocado	France	Factors that influence French consumer satisfaction in the preference for Chilean avocados (Persea Americana Mill.)	2021
WOS	Avocado	France	Pest categorisation of Oligonychus perseae	2022
WOS	Avocado	France	Daily polyphenol intake in France from fruit and vegetables	2006
WOS	Avocado	France	Advancing AKIS with assemblage thinking	2023
WOS	Avocado	France	Pest risk assessment made by France on Sphaeropsis tumefaciens Hedges considered by France as harmful in French overseas departments of French Guiana, Guadeloupe and Martinique Scientific Opinion of the Panel on Plant Health	2008
WOS	Avocado	France	OARSI guidelines for the non-surgical management of knee osteoarthritis	2014
WOS	Avocado	France	Pest risk assessment made by France on Trachysphaera fructigena considered by France as harmful in French overseas departments of French Guiana, Guadeloupe, Martinique and Reunion	2008
Scopus	Avocado	France	Determination of avocado fruit metabolites by UHPLC–MS complementarity with other analytical platforms	2014
Scopus	Avocado	France	Research note: An investigation of avocado trading in europe	1994
Scopus	Avocado	France	Pest categorisation of Oligonychus perseae	2022
Scopus	Avocado	France	Factors that influence French consumer satisfaction in the preference for Chilean avocados (Persea Americana Mill.); [Factores que influyen en la satisfacción del consumidor francés en la preferencia por paltas chilenas (Persea Americana Mill)]	2021
Scopus	Avocado	France	An analysis of the U.S. demand for avocado (Persea americana Mill.)	2009
Scopus	Avocado	France	Three new alien spider mites (Prostigmata, Tetranychidae) from south-eastern France	2023
WOS	Avocado	Greece	Neofusicoccumspecies causing branch cankers on avocado in Crete (Greece)	2020
WOS	Avocado	Greece	Air Temperature as a Key Indicator of Avocado (Cvs. Fuerte, Zutano, Hass) Maturation Time in Mediterranean Climate Areas: The Case of Western Crete in Greece	2023
WOS	Avocado	Greece	Effect of Organic Fertilizers on Avocado Trees (Cvs. Fuerte, Hass, Lamb Hass) in Western Crete, a Cool Subtropical Region	2022
WOS	Avocado	Greece	Pest categorisation of the avocado sunblotch viroid	2023
WOS	Avocado	Greece	Water management and salinity adaptation approaches of Avocado trees: A review for hot-summer Mediterranean climate	2021
WOS	Avocado	Greece	Pest categorisation of Oligonychus perseae	2022
WOS	Avocado	Greece	First Report of Avocado Sunblotch Viroid (ASBVd) Naturally Infecting Avocado (Persea americana) in Greece	2018
WOS	Avocado	Greece	THE INFLUENCE OF NaC1 STRESS ON PLANT TISSUE NUTRIENT CONCENTRATIONS AND COMPARTMENTALIZATION OF Na AND Cl WITHIN LEAF SURFACE AREA OF PERSEA AMERICANA MILL (CV. 'FUERTE')	2021
WOS	Avocado	Greece	Setting of an import tolerance for lambda-cyhalothrin in avocados	2023
WOS	Avocado	Greece	Setting of import tolerances for sulfoxaflor in various crops	2023
WOS	Avocado	Greece	First Report of Diaporthe foeniculina Associated with Branch Canker of Avocado in Greece	2020
WOS	Avocado	Greece	Characterization of Fungi Associated With Wood Decay of Tree Species and Grapevine in Greece	2017
WOS	Avocado	Greece	First Report of Verticillium Wilt Caused by Verticillium dahliae on Avocado Trees in Greece.	2014
WOS	Avocado	Greece	Pest categorisation of Maconellicoccus hirsutus	2022
WOS	Avocado	Greece	Advancing AKIS with assemblage thinking	2023
WOS	Avocado	Greece	First report of branch cankers on avocado (Persea americana) caused by Neocosmospora (syn. Fusarium) perseae in Crete (Greece)	2022
WOS	Avocado	Greece	First Record of Neofusicoccum luteum and Colletotrichum gloeosporioides Causing Anthracnose and Stem End Rot on Avocado Fruits in Greece	2023
WOS	Avocado	Greece	A web-based GIS platform supporting innovative irrigation management techniques at farm-scale for the Mediterranean island of Crete	2022
WOS	Avocado	Greece	First Record of Neofusicoccum luteum and Colletotrichum gloeosporioides Causing Anthracnose and Stem End Rot on Avocado Fruits in Greece	2023
WOS	Avocado	Greece	Pest categorisation of Paracoccus marginatus	2023
WOS	Avocado	Greece	WATER-USE, WETTED SOIL VOLUME, ROOT DISTRIBUTION AND YIELD OF AVOCADO UNDER DRIP IRRIGATION	1993
Scopus	Avocado	Greece	Characterization of fungi associated with wood decay of tree species and grapevine in Greece	2017
Scopus	Avocado	Greece	Setting of import tolerances for sulfoxaflor in various crops	2023
Scopus	Avocado	Greece	Pest categorisation of Oligonychus perseae	2022
Scopus	Avocado	Greece	A web-based GIS platform supporting innovative irrigation management techniques at farm-scale for the Mediterranean island of Crete	2022
Scopus	Avocado	Greece	Hydroclimatic impact on mediterranean tree crops area – Mapping hydrological extremes (drought/flood) prone parcels	2021
Scopus	Avocado	Greece	First report of avocado sunblotch viroid (ASBVd) naturally infecting avocado (Persea Americana) in Greece	2018
Scopus	Avocado	Greece	Effect of pre-incubation humidity and temperature treatment on the in vitro germination of avocado pollen grains	1997
Scopus	Avocado	Greece	Effect of Organic Fertilizers on Avocado Trees (Cvs. Fuerte, Hass, Lamb Hass) in Western Crete, a Cool Subtropical Region	2022
Scopus	Avocado	Greece	Probabilistic dam breach flood modeling: the case of Valsamiotis dam in Crete	2022
Scopus	Avocado	Greece	Water management and salinity adaptation approaches of Avocado trees: A review for hot-summer Mediterranean climate	2021
Scopus	Avocado	Greece	Water use, wetted soil volume, root distribution and yield of avocado under drip irrigation	1993
Scopus	Avocado	Greece	Setting of an import tolerance for lambda-cyhalothrin in avocados	2023
Scopus	Avocado	Greece	Neofusicoccum species causing branch cankers on avocado in Crete (Greece)	2020
Scopus	Avocado	Greece	Pest categorisation of the avocado sunblotch viroid	2023
Scopus	Avocado	Greece	Pest categorisation of Maconellicoccus hirsutus	2022
Scopus	Avocado	Greece	First report of Verticillium wilt caused by Verticillium dahliae on avocado trees in Greece	2014
Scopus	Avocado	Greece	Estimation of Avocado Oil (Persea americana Mill., Greek “Zutano” Variety) Volatile Fraction over Ripening by Classical and Ultrasound Extraction Using HS-SPME–GC–MS	2022
Scopus	Avocado	Greece	Air Temperature as a Key Indicator of Avocado (Cvs. Fuerte, Zutano, Hass) Maturation Time in Mediterranean Climate Areas: The Case of Western Crete in Greece	2023
Scopus	Avocado	Greece	First report of branch cankers on avocado (Persea americana) caused by Neocosmospora (syn. Fusarium) perseae in Crete (Greece)	2022
Scopus	Avocado	Greece	First Record of Neofusicoccum luteum and Colletotrichum gloeosporioides Causing Anthracnose and Stem End Rot on Avocado Fruits in Greece	2023
Scopus	Avocado	Greece	Pest categorisation of Paracoccus marginatus	2023
Scopus	Avocado	Greece	First report of diaporthe foeniculina associated with branch canker of avocado in Greece	2020
Scopus	Avocado	Israel	Antagonizing effects of (i) volatiles, and (ii) water soluble cyclopropene derivates on ethylene action	2010
Scopus	Avocado	Israel	Effects of seedling and clonal West Indian rootstocks irrigated with recycled water on ‘Hass’ avocado yield, fruit weight and alternate bearing	2023
Scopus	Avocado	Israel	Evidence for a major role of honeybees (Apis mellifera) rather than wind during avocado (Persea americana Mill.) pollination	2011
Scopus	Avocado	Israel	Population Genetics of Oligonychus perseae (Acari: Tetranychidae) Collected from Avocados in Mexico and California	2017
Scopus	Avocado	Israel	Identification, pathogenicity and abundance of Paracremonium pembeum sp. nov. and Graphium euwallaceae sp. nov.-two newly discovered mycangial associates of the polyphagous shot hole borer (Euwallacea sp.) in California	2016
Scopus	Avocado	Israel	Characterization of Glomerella cingulata isolates from almond fruit using VCG, molecular, fungicide sensitivity and pathogenicity tests	1997
Scopus	Avocado	Israel	Interaction between pollinators and crop plants: The israeli experience	2009
Scopus	Avocado	Israel	Honey bee (Apis mellifera) strains differ in avocado (Persea americana) nectar foraging preference	2003
Scopus	Avocado	Israel	Raising larvae of the giant looper Boarmia (Ascotis) selenaria Schiff. (Lepidoptera, Geometridae) on leaves of various cultivated plants	1982
Scopus	Avocado	Israel	Determination of the irrigation regimen for an avocado plantation in spring and autumn	1983
Scopus	Avocado	Israel	The effects of nitrification inhibition and phosphonate on ‘Hass’ avocado yield and Botryosphaeria susceptibility	2022
Scopus	Avocado	Israel	Insights from "the Hidden Half": The impact of root-zone oxygen and redox dynamics on the response of avocado to long-term irrigation with treated wastewater in clayey soil	2017
Scopus	Avocado	Israel	Phytomonitoring technique for tuning irrigation of fruit trees	2004
Scopus	Avocado	Israel	Pest categorisation of Paracoccus marginatus	2023
Scopus	Avocado	Israel	Some analytical assays for the determination of bioactivity of exotic fruits	2010
Scopus	Avocado	Israel	Mitigating negative effects of long-term treated wastewater irrigation: Leaf gas exchange and water use efficiency response of avocado trees (Persea americana Mill.)	2021
Scopus	Avocado	Israel	First detailed report of Trichothecium roseum causing post-harvest pink rot of avocado in Israel	2016
Scopus	Avocado	Israel	How does irrigation with treated wastewater affect soil oxygen dynamics in avocado (Persea americana) orchards planted in clayey soils and implications to plant Na homeostasis	2022
Scopus	Avocado	Israel	BIOLOGICAL PEST CONTROL OF THE TETRANYCHID MITE OLIGONYCHUS PERSEAE IN AVOCADO AND CHALLENGES TO FACE IN A CLIMATE CHANGE SCENARIO	2020
Scopus	Avocado	Israel	First Report of Euwallacea nr. Fornicatus (Coleoptera: Curculionidae) in Mexico	2016
Scopus	Avocado	Israel	Vegetative compatibility among isolates of Colletotrichum gloeosporioides from almond in Israel	1996
Scopus	Avocado	Israel	Dietary recommendations of magnesium for cardiovascular prevention and treatment. A position paper of the israel heart society and the israel dietetic association	2021
Scopus	Avocado	Israel	The role of Euwallacea nr. fornicatus (Coleoptera: Scolytinae) in the wilt syndrome of avocado trees in Israel	2017
Scopus	Avocado	Israel	Avocado Fruit Quality Management during the Postharvest Supply Chain	2014
Scopus	Avocado	Israel	Pest categorisation of the avocado sunblotch viroid	2023
Scopus	Avocado	Israel	Obligate feed requirement of Fusarium sp. nov., an avocado wilting agent, by the ambrosia beetle Euwallacea aff. fornicata	2012
Scopus	Avocado	Israel	Avocado genetics and breeding	2009
Scopus	Avocado	Israel	The behaviour of honey bees (Apis mellifera) visiting avocado (Persea americana) flowers and their contribution to its pollination	1993
Scopus	Avocado	Israel	Postharvest use of organic coating for maintainings bio-organic avocado and mango quality	2005
Scopus	Avocado	Israel	It takes two: Reciprocal scion-rootstock relationships enable salt tolerance in 'Hass' avocado	2021
Scopus	Avocado	Israel	Comparing ‘Iriet’ and ‘Ettinger’ avocado cultivars as pollinators of ‘Hass’ using SNPs for paternal identification	2019
Scopus	Avocado	Israel	Research note: An investigation of avocado trading in europe	1994
Scopus	Avocado	Israel	Susceptibility of avocado cultivars to the pyriform scale, Protopulvinaria pyriformis (Cockerell) (Homoptera: Coccidae)	1989
Scopus	Avocado	Israel	Molecular analyses of Colletotrichum species from almond and other fruits	2000
Scopus	Avocado	Israel	Certification Schemes and their Benefit to Plant Protection1	1984
Scopus	Avocado	Israel	An understanding of the essential physiological processes in plants: The development of wise irrigation	2011
Scopus	Avocado	Israel	Foliar application of boron to improve ‘Hass’ avocado productivity	2022
Scopus	Avocado	Israel	Distribution, pest status and fungal associates of Euwallacea nr. fornicatus in Florida avocado groves	2016
Scopus	Avocado	Israel	The components that determine honeybee (Apis mellifera) preference between Israeli unifloral honeys and the implications for nectar attractiveness	2009
Scopus	Avocado	Israel	Evaluation of biochemical methods for the diagnosis of the avocado sunblotch viroid in Israel	1984
Scopus	Avocado	Israel	The impact of tree phenology on the response of irrigated avocado: The hysteretic nature of the maximum trunk daily shrinkage	2021
Scopus	Avocado	Israel	Fusarium euwallaceae sp. nov.--a symbiotic fungus of Euwallacea sp., an invasive ambrosia beetle in Israel and California.	2013
Scopus	Avocado	Israel	Selection of Avocado Rootstocks for Calcareous Soils	1982
Scopus	Avocado	Israel	Invasive Asian Fusarium – Euwallacea ambrosia beetle mutualists pose a serious threat to forests, urban landscapes and the avocado industry	2016
Scopus	Avocado	Israel	The water relations and irrigation requirements of avocado (Persea americana Mill.): A REVIEW	2013
Scopus	Avocado	Israel	Determining an economic injury level for the persea mite, Oligonychus perseae, a new pest of avocado in Israel	2011
Scopus	Avocado	Israel	Postharvest use of organic coating for maintaining bio-organic avocado and mango quality	2005
Scopus	Avocado	Israel	Low attractiveness of avocado (Persea americana Mill.) flowers to honeybees (Apis mellifera L.) limits fruit set in Israel	1998
Scopus	Avocado	Israel	Selection and breeding of honey bees for higher or lower collection of avocado nectar	2010
Scopus	Avocado	Israel	Past, present, and future: Biological control of spider mites on California-grown avocados	2015
Scopus	Avocado	Israel	Introduction into Israel of Trichogramma platneri Nagarkatti, an egg parasite of Lepidoptera	1985
Scopus	Avocado	Israel	Pest categorisation of Tetraleurodes perseae	2022
Scopus	Avocado	Israel	Outcrossing rate, yield, and selective fruit abscission in 'Ettinger' and 'Ardith' avocado plots	1997
Scopus	Avocado	Israel	Mexico in the International Avocado Market; [México en el mercado internacional de aguacate]	2011
Scopus	Avocado	Israel	Effects of Covering Mature Avocado 'Pinkerton' Trees with High-density Shading Nets during Cold Winters on Microclimate, Chlorophyll Fluorescence, Flowering, and Yield	2023
Scopus	Avocado	Israel	Host range of Fusarium dieback and its ambrosia beetle (Coleoptera: Scolytinae) vector in southern California	2013
Scopus	Avocado	Israel	Implementation of integrated pest management in Israel	1997
Scopus	Avocado	Israel	Evaluation of nine strains of Bacillus thuringiensis Berliner against the giant looper, Boarmia (Ascotis) selenaria Schiffermüller (Lepidoptera, Geometridae)	1986
Scopus	Avocado	Israel	Pest categorisation of Oligonychus perseae	2022
Scopus	Avocado	Israel	α-Copaene is an attractant, synergistic with quercivorol, for improved detection of Euwallacea nr. fornicatus (Coleoptera: Curculionidae: Scolytinae)	2017
Scopus	Avocado	Israel	Physical, chemical and palynological characterization of avocado (Persea americana Mill.) honey in Israel	2006
Scopus	Avocado	Israel	Pest categorisation of Penthimiola bella	2022
Scopus	Avocado	Israel	Longterm analysis and modelling of agroclimatic effects on national avocado yields in Israel	1994
Scopus	Avocado	Israel	Note: The malvastrum mealybug Ferrisia malvastra (Hemiptera: Coccoidea: Pseudococcidae): Distribution, host plants and pest status in Israel	2005
Scopus	Avocado	Israel	Attraction of the Euwallacea sp. near fornicatus (Coleoptera: Curculionidae) to Quercivorol and to Infestations in Avocado	2017
Scopus	Avocado	Israel	Morphological and ecological features as differentiation criteria for Colletotrichum species; [Deguliabrybių (Colletotrichum spp.) atskyrimo morfologiniaiir ekologiniai kriterijai]	2012
Scopus	Avocado	Israel	Phytomonitoring technique for tuning irrigation of fruit trees	2002
Scopus	Avocado	Israel	Further studies of the encapsulation of eggs of Metaphycus spp. (Hym.: Encyrtidae) by the pyriform scale, Protopulvinaria pyriformis (Hom.: Coccidae)	1993
Scopus	Avocado	Israel	Quercivorol as a lure for the polyphagous and Kuroshio shot hole borers, Euwallacea spp. nr. fornicatus (Coleoptera: Scolytinae), vectors of Fusarium dieback	2017
Scopus	Avocado	Israel	Seasonal variations in the encapsulation of eggs of the encyrtid parasitoid Metaphycus stanleyi by the pyriform scale, Protopulvinaria pyriformis	1991
Scopus	Avocado	Israel	Frost protection efficiency evaluation in avocado with a horizontal wind machine	2019
Scopus	Avocado	Israel	Commodity risk assessment of Persea americana from Israel	2021
Scopus	Avocado	Israel	Quantitative analysis of contents and volatile emissions from α-copaene and quercivorol lures, and longevity for attraction of Euwallacea nr. fornicatus in Florida	2019
Scopus	Avocado	Israel	Postharvest fungicide for avocado fruits: Antifungal efficacy and peel to pulp distribution kinetics	2020
Scopus	Avocado	Israel	Characterization of Colletotrichum gloeosporioides isolates from avocado and almond fruits with molecular and pathogenicity tests	1996
Scopus	Avocado	Israel	Overwintering of the Japanese bayberry whitefly, parabemisia myricae, in Israel	1986
Scopus	Avocado	Israel	Fruit production in Israel, a case of a pioneer state	1997
Scopus	Avocado	Israel	An Asian ambrosia beetle Euwallacea fornicatus and its novel symbiotic fungus Fusarium sp. pose a serious threat to the Israeli avocado industry	2012
Scopus	Avocado	Israel	Discordant phylogenies suggest repeated host shifts in the Fusarium-Euwallacea ambrosia beetle mutualism	2015
Scopus	Avocado	Israel	Soil surface water repellency induced by treated wastewater irrigation: Physico-chemical characterization and quantification	2013
Scopus	Avocado	Israel	Translational Platform for Increasing Water Use Efficiency in Agriculture: Comparative Analysis of Plantation Crops	2022
Scopus	Avocado	Israel	Nukleotidsequenz der Zitrusviroide CVd-Ib und CVd-IV aus Citrus gummy bark erkrankten Sussorangen an der ostlichen Mittelmeerkuste der Turkei; [Nucleotide sequence of CVd-Ib and CVd-IV viroids collected from citrus gummy bark-diseased sweet orange trees in the east Mediterranean region of Turkey]	1996
Scopus	Avocado	Israel	Pharmaceuticals in edible crops irrigated with reclaimed wastewater: Evidence from a large survey in Israel	2021
Scopus	Avocado	Israel	Monitoring multiyear individual tree flowering and yield reveals high variation among ‘Pinkerton’ avocado trees	2024
Scopus	Avocado	Israel	Genetic differentiation of verticillium dahliae populations recovered from symptomatic and asymptomatic hosts	2021
Scopus	Avocado	Israel	VA-mycorrhizal fungi and soil characteristics in avocado (Persea americana Mill.) orchard soils	1990
Scopus	Avocado	Israel	Evaluating the performance of a consumer scale SCiO™ molecular sensor to predict quality of horticultural products	2018
Scopus	Avocado	Israel	A review of the saproxylic weevil subfamily Cossoninae (Coleoptera: Curculionidae) in Israel	2023
Scopus	Avocado	Israel	Semiochemicals Affecting Attraction of Ambrosia Beetle Euwallacea fornicatus (Coleoptera: Curculionidae: Scolytinae) to Quercivorol: Developing Push-Pull Control	2020
Scopus	Avocado	Israel	An inordinate fondness for Fusarium: Phylogenetic diversity of fusaria cultivated by ambrosia beetles in the genus Euwallacea on avocado and other plant hosts	2013
Scopus	Avocado	Israel	Within orchard spatial distribution of mature avocado trees mortality	2023
Scopus	Avocado	Israel	Protecting avocado trees from ambrosia beetles by repellents and mass trapping (push–pull): experiments and simulations	2021
Scopus	Avocado	Israel	Children's diets, pesticide uptake, and implications for risk assessment: An Israeli case study	2016
Scopus	Avocado	Israel	The effect of storage temperature on the quality of avocado fruits from different climatic zones	2023
Scopus	Avocado	Israel	Epidemiology, pathology and identification of Colletotrichum including a novel species associated with avocado (Persea americana) anthracnose in Israel	2017
Scopus	Avocado	Israel	Performance of a tetraploid avocado rootstock ‘Canacado VC-320’	2022
Scopus	Avocado	Israel	Attraction of Euwallacea nr. Fornicatus (Coleoptera: Curculionidae: Scolytinae) to Lures Containing Quercivorol	2015
Scopus	Avocado	Israel	Pest categorisation of Nipaecoccus viridis	2023
Scopus	Avocado	Israel	Efficacy of the repellent RO‐PEL® in reducing damage by the rock hyrax (Procavia capensis) to fruit trees)	1996
Scopus	Avocado	Israel	The polyphagous shot hole borer (PSHB) and its fungal symbiont Fusarium euwallaceae: a new invasion in South Africa	2018
Scopus	Avocado	Israel	Experiments to Correct Iron Deficiency in Avocado Trees	1982
Scopus	Avocado	Israel	The armoured scale insects (Homoptera: Diaspididae) of avocado trees in Israel	1973
Scopus	Avocado	Israel	Distribution and characteristics of the damage of the Syrian woodpecker, Dendrocopos syriacus (HEMP. & EHR.) (Aves: picidae), in polyethylene irrigation pipes in fruit orchards	1977
Scopus	Avocado	Israel	Seasonal english market variations in the composition of South African and Israeli avocados	1975
Scopus	Avocado	Israel	( Avocado cultivation in Spain).; [La coltura dell'avocado in Spagna.]	1981
Scopus	Avocado	Israel	Susceptibility of avocado varieties to the long-tailed mealybug, Pseudococcus longispinus (Targioni Tozzetti) (Homoptera: pseudococcidae), and a survey of its host plants in Israel	1977
Scopus	Avocado	Israel	Association with citrus of ice-nucleating bacteria and their possible role as causative agents of frost damage	1981
Scopus	Avocado	Israel	Fusarium moniliforme Sheld. In Israel (Gibberella Fujikuroi (Saw.) Wollenw.)	1973
Scopus	Avocado	Israel	Water requirements of avocado in Israel. I. Tree and soil parameters†	1977
Scopus	Avocado	Israel	The maturity of avocados—a general review	1978
Scopus	Avocado	Israel	A list of arthropod pests of avocado and pecan trees in Israel	1978
Scopus	Avocado	Israel	Fusarium oxysporum schlecht. in Israel	1974
Scopus	Avocado	Israel	Biological data on Apanteles cerialis Nixon (Hymenoptera: Braconidae), a parasite of Boarmia (Ascotis) selenaria Schiff. (Lepidoptera: Geometridae)	1981
Scopus	Avocado	Israel	Integrated control of the long-tailed mealybug, Pseudococcus longispinus [Hom.: Pseudococcidae], in avocado plantations in Israel	1980
Scopus	Avocado	Israel	Water requirements of avocado in Israel. II.* Influence on yield, fruit growth and oil content†	1977
WOS	Avocado	Italy	Quality Determinants of Avocado Fruit Consumption in Italy. Implications for Small Farms	2018
WOS	Avocado	Italy	Diversity of Botryosphaeriaceae species associated with canker and dieback of avocado (Persea americana) in Italy	2023
WOS	Avocado	Italy	Neopestalotiopsis siciliana sp. nov. and N. rosae Causing Stem Lesion and Dieback on Avocado Plants in Italy	2022
WOS	Avocado	Italy	Characterisation of fungal pathogens associated with stem-end rot of avocado fruit in Italy	2016
WOS	Avocado	Italy	Characterisation and pathogenicity of fungal species associated with branch cankers and stem-end rot of avocado in Italy	2016
WOS	Avocado	Italy	First record of the Persea Mite Oligonychus perseae (Acari: Tetranychidae) in Italy with a review of the literature	2015
WOS	Avocado	Italy	Cylindrocladiella peruvianaandPleiocarpon algeriensecausing stem and crown rot on avocado (Persea americana)	2020
WOS	Avocado	Italy	Customer preferences heterogeneity toward avocado: a latent class approach based on the best-worst scaling choice modeling	2023
WOS	Avocado	Italy	The application of non-destructive handy hardness meter for assessment of avocado fruit firmness	2000
WOS	Avocado	Italy	Water management and salinity adaptation approaches of Avocado trees: A review for hot-summer Mediterranean climate	2021
WOS	Avocado	Italy	Pest categorisation of Oligonychus perseae	2022
WOS	Avocado	Italy	First Field Record of the Tropical Red-Banded Thrips Selenothrips rubrocinctus (Thripidae: Panchaetothripinae) in Europe	2021
WOS	Avocado	Italy	Causes of Food-Induced Anaphylaxis in Italian Adults: A Multi-Centre Study	2009
WOS	Avocado	Italy	Chile: Record Exports of Fruit Grown by the Andes	2020
WOS	Avocado	Italy	First Report of Root Rot Caused by Phytophthora cinnamomi on Avocado in Italy	1998
WOS	Avocado	Italy	Global situation for organic tree fruits	2016
WOS	Avocado	Italy	The threat of the ambrosia beetle Megaplatypus mutatus (Chapuis) (=Platypus mutatus Chapuis) to world poplar resources	2007
WOS	Avocado	Italy	First Report of Root Rot Caused by Ilyonectria (=Neonectria) macrodidyma on Avocado (Persea americana) in Italy	2012
WOS	Avocado	Italy	First Report of Postharvest Fruit Rot in Avocado (Persea americana) Caused by Lasiodiplodia theobromae in Italy	2012
WOS	Avocado	Italy	History, Current Situation and Future Prospects for Dynamic Controlled Atmosphere (DCA) Storage of Fruits and Vegetables, Using Chlorophyll Fluorescence	2013
WOS	Avocado	Italy	Non-pharmacological that most effective to reduce of primary dysmenorrhea intensity in women childbearing age: a literature review	2023
WOS	Avocado	Italy	Emerging and re-emerging fungus and oomycete soil-borne plant diseases in Italy	2019
WOS	Avocado	Italy	Pest categorisation of Milviscutulus mangiferae	2023
WOS	Avocado	Italy	Pest categorisation of Paracoccus marginatus	2023
WOS	Avocado	Italy	Modification of the existing MRLs for folpet in wine grapes, garlic and tomatoes' European Food Safety Authority	2011
Scopus	Avocado	Italy	First report of root rot caused by phytophthora cinnamomi on Avocado in Italy	1998
Scopus	Avocado	Italy	Neocosmospora perseae sp. nov., causing trunk cankers on avocado in Italy	2018
Scopus	Avocado	Italy	Pest categorisation of Oligonychus perseae	2022
Scopus	Avocado	Italy	Neopestalotiopsis siciliana sp. nov. and N. rosae Causing Stem Lesion and Dieback on Avocado Plants in Italy	2022
Scopus	Avocado	Italy	Chile: Record Exports of Fruit Grown by the Andes; [Chile – Exportrekorde im Obstbau im Schatten der Anden]	2020
Scopus	Avocado	Italy	Consumer interest towards tropical fruit: factors affecting avocado fruit consumption in Italy	2017
Scopus	Avocado	Italy	Global situation for organic tree fruits	2016
Scopus	Avocado	Italy	History, current situation and future prospects for dynamic controlled atmosphere (DCA) storage of fruits and vegetables, using chlorophyll fluorescence	2013
Scopus	Avocado	Italy	Characterisation of fungal pathogens associated with stem-end rot of avocado fruit in Italy	2016
Scopus	Avocado	Italy	First record of the Persea Mite Oligonychus perseae (Acari: Tetranychidae) in Italy with a review of the literature	2015
Scopus	Avocado	Italy	Cylindrocladiella peruviana and Pleiocarpon algeriense causing stem and crown rot on avocado (Persea americana)	2020
Scopus	Avocado	Italy	Emerging and re-emerging fungus and oomycete soil-borne plant diseases in Italy	2019
Scopus	Avocado	Italy	Water management and salinity adaptation approaches of Avocado trees: A review for hot-summer Mediterranean climate	2021
Scopus	Avocado	Italy	Plant proteomic research 3.0: Challenges and perspectives	2021
Scopus	Avocado	Italy	First Report of Root Rot Caused by Ilyonectria (=Neonectria) macrodidyma on Avocado (Persea americana) in Italy	2012
Scopus	Avocado	Italy	The threat of the ambrosia beetle Megaplatypus mutatus (Chapuis) (=Platypus mutatus Chapuis) to world poplar resources	2007
Scopus	Avocado	Italy	Customer preferences heterogeneity toward avocado: a latent class approach based on the best–worst scaling choice modeling	2023
Scopus	Avocado	Italy	Diversity of Botryosphaeriaceae species associated with canker and dieback of avocado (Persea americana) in Italy	2023
Scopus	Avocado	Italy	The application of non-destructive handy hardness meter for assessment of avocado fruit firmness	2000
Scopus	Avocado	Italy	First field record of the tropical red-banded thrips selenothrips rubrocinctus (Thripidae: Panchaetothripinae) in europe	2021
Scopus	Avocado	Italy	Characterisation and pathogenicity of fungal species associated with branch cankers and stem-end rot of avocado in Italy	2016
Scopus	Avocado	Italy	First Report of Rosellinia necatrix Causing White Root Rot on Avocado in Italy	2021
Scopus	Avocado	Italy	Pest categorisation of Paracoccus marginatus	2023
Scopus	Avocado	Italy	Pest categorisation of Milviscutulus mangiferae	2023
WOS	Avocado	Lebanon	Evaluation of Postharvest Maturity Indices of Commercial Avocado Varieties Grown at Various Elevations Along Lebanon's Coast	2022
WOS	Avocado	Lebanon	EXPLORING THE STATE OF ANNONA (ANNONA SP.) CULTIVATION IN LEBANON THROUGH A SURVEY TARGETING LOCAL NURSERIES AND FARMERS	2020
WOS	Avocado	Lebanon	Processing Soil Water Content Measurements to Estimate Crop Water Requirements and Optimize Irrigation Supply	2019
WOS	Avocado	Lebanon	Pest categorisation of Penthimiola bella	2022
WOS	Avocado	Lebanon	Geographic Information System-Based Map for Agricultural Management in South-Lebanon	2018
WOS	Avocado	Lebanon	Pest categorisation of Tetraleurodes perseae	2022
Scopus	Avocado	Lebanon	Preliminary assessment of maturity and picking dates of avocado under Lebanese growing conditions	2020
Scopus	Avocado	Lebanon	Pest categorisation of Penthimiola bella	2022
Scopus	Avocado	Lebanon	Evaluation of Postharvest Maturity Indices of Commercial Avocado Varieties Grown at Various Elevations Along Lebanon's Coast	2022
Scopus	Avocado	Lebanon	Processing soil water content measurements to estimate crop water requirements and optimize irrigation supply	2019
Scopus	Avocado	Lebanon	Pest categorisation of Tetraleurodes perseae	2022
Scopus	Avocado	Lebanon	Exploring the state of Annona (Annona sp.) cultivation in Lebanon through a survey targeting local nurseries and farmers	2020
Scopus	Avocado	Lebanon	Geographic Information System-Based Map for Agricultural Management in South-Lebanon	2018
Scopus	Avocado	Morocco	Pest categorisation of Oligonychus perseae	2022
Scopus	Avocado	Morocco	Seven Persea americana varieties essential oils comparison: Chemical composition, toxicity, antibacterial, and antioxidant activities	2022
Scopus	Avocado	Morocco	Moroccan medicinal plants traditionally used for the treatment of skin diseases: From ethnobotany to clinical trials	2022
Scopus	Avocado	Morocco	Pest categorisation of Penthimiola bella	2022
Scopus	Avocado	Morocco	Chemical characterization of oil from four Avocado varieties cultivated in Morocco	2021
Scopus	Avocado	Morocco	Herbal medicine use among Moroccan type 2 diabetes patients in the Beni Mellal-Khenifra region	2021
Scopus	Avocado	Morocco	Ethnobotanical Study of Medicinal Herbs in the Saïss Urban Commune (Region of Fez/Morocco)	2023
Scopus	Avocado	Morocco	Avo-AirDB: An avocado UAV Database for agricultural image segmentation and classification	2022
Scopus	Avocado	Morocco	Knowledge about Pesticides Use and Consumption of Fruit and Legumes in Growers and Consumers in the Province of Nador, Morocco. Results from a Survey Study	2022
Scopus	Avocado	Morocco	A Study of the Effect of Replacing Drip Irrigation System by Micro-Sprinklers in Avocado (Persea americana Mill) in Morocco	2022
WOS	Avocado	Palestine	First report of Fusarium euwallaceae on avocado trees in Palestine	2019
Scopus	Avocado	Palestine	First report of Fusarium euwallaceae on avocado trees in Palestine	2019
Scopus	Avocado	Palestine	Ethnopharmacological survey of medicinal plants used by patients with psoriasis in the West Bank of Palestine	2017
WOS	Avocado	Spain	Characterization of avocado honey (Persea americana Mill.) produced in Southern Spain	2019
WOS	Avocado	Spain	Reproductive Biology of Avocado (Persea americana Mill.) in Southern Spain	2009
WOS	Avocado	Spain	Identification, pathogenicity and distribution of the causal agents of dieback in avocado orchards in Spain	2019
WOS	Avocado	Spain	Palynological and geographical characterization of avocado honeys in Spain	2004
WOS	Avocado	Spain	Viromes in Xylariaceae fungi infecting avocado in Spain	2019
WOS	Avocado	Spain	Somatic incompatibility of Rosellinia necatrix on avocado plants in southern Spain	2002
WOS	Avocado	Spain	Assessing the RP-LC-MS-Based Metabolic Profile of Hass Avocados Marketed in Europe from Different Geographical Origins (Peru, Chile, and Spain) over the Whole Season	2023
WOS	Avocado	Spain	Intraspecific diversity within avocado field isolates of Rosellinia necatrix from south-east Spain	2008
WOS	Avocado	Spain	Yield and fruit quality of avocado trees under different regimes of water supply in the subtropical coast of Spain	2019
WOS	Avocado	Spain	Fungal Pathogens Associated with Aerial Symptoms of Avocado (Persea americana Mill.) in Tenerife (Canary Islands, Spain) Focused on Species of the Family Botryosphaeriaceae	2023
WOS	Avocado	Spain	Oligonychus perseae Tuttle, Baker & Abbatiello (Acari: Tetranychidae) population dynamics and associated phytoseiid mites (Acari: Phytoseiidae) in avocado orchards in the Canary Islands (Spain)	2022
WOS	Avocado	Spain	Morphology of Phytophthora cinnamomi isolates from avocado orchards in the coastal area of southern Spain	1995
WOS	Avocado	Spain	Comparison of conventional and molecular methods for the detection of Rosellinia necatrix in avocado orchards in southern Spain	2007
WOS	Avocado	Spain	Can climate change jeopardize predator control of invasive herbivore species? A case study in avocado agro-ecosystems in Spain	2013
WOS	Avocado	Spain	Short vs. Long-Distance Avocado Supply Chains: Life Cycle Assessment Impact Associated to Transport and Effect of Fruit Origin and Supply Conditions Chain on Primary and Secondary Metabolites	2022
WOS	Avocado	Spain	Selection of Trichoderma spp. isolates antagonistic to Rosellinia necatrix	2010
WOS	Avocado	Spain	Studies of Rosellinia necatrix perithecia found in nature on avocado roots	2003
WOS	Avocado	Spain	Multi-element and stable isotopes characterization of commercial avocado fruit (Persea americana Mill) with origin authentication purposes	2022
WOS	Avocado	Spain	Non-destructive discrimination of avocado fruit ripeness using laser Doppler vibrometry	2020
WOS	Avocado	Spain	Entoleuca sp. infected by mycoviruses as potential biocontrol agents of avocado white root rot	2021
WOS	Avocado	Spain	Carbohydrate and boron content of styles of 'Hass' avocado (Persea americana Mill.) flowers at anthesis can affect final fruit set	2016
WOS	Avocado	Spain	Effect of soil solarization on the control of Phytophthora a root rot in avocado	1997
WOS	Avocado	Spain	Pest categorisation of Oligonychus perseae	2022
WOS	Avocado	Spain	A moderate level of hypovirulence conferred by a hypovirus in the avocado white root rot fungus, Rosellinia necatrix	2021
WOS	Avocado	Spain	Selection of potential pollinizers for 'Hass' avocado based on flowering time and male-female overlapping	2009
WOS	Avocado	Spain	Mexico in the International Avocado Market	2011
WOS	Avocado	Spain	Pest categorisation of the avocado sunblotch viroid	2023
WOS	Avocado	Spain	Reuse of Pruning Waste from Subtropical Fruit Trees and Urban Gardens as a Source of Nutrients: Changes in the Physical, Chemical, and Biological Properties of the Soil	2022
WOS	Avocado	Spain	Inadequate Pollination Is a Key Factor Determining Low Fruit-to-Flower Ratios in Avocado	2024
WOS	Avocado	Spain	Effects of Pruning Mulch on Nutrient Concentration of Avocado (Persea americana Mill.) Fruit under Subtropical Conditions	2022
WOS	Avocado	Spain	Post harvest management technology for avocado (Persea americana Mill) for fresh market	2006
WOS	Avocado	Spain	Water management and salinity adaptation approaches of Avocado trees: A review for hot-summer Mediterranean climate	2021
WOS	Avocado	Spain	Investigation of Skin Colour Changes as Non-Destructive Parameter of Fruit Ripeness of Imported 'Hass' Avocado Fruit	2012
WOS	Avocado	Spain	Two novel partitiviruses that accumulate differentially in Rosellinia necatrix and Entoleuca sp. infecting avocado	2020
WOS	Avocado	Spain	Economic Impact of the Persea Mite in Spanish Avocado Crops	2023
WOS	Avocado	Spain	A Novel Hypovirus Species From Xylariaceae Fungi Infecting Avocado	2018
WOS	Avocado	Spain	Recycling of guacamole production waste through composting	2014
WOS	Avocado	Spain	How do Neoseiulus californicus (Acari: Phytoseiidae) females penetrate densely webbed spider mite nests?	2008
WOS	Avocado	Spain	Effect of Ethylene Suppression on Heptose Sugars Metabolism and Ripening in Avocado 'Hass' Fruit	2010
WOS	Avocado	Spain	Molecular characterization and genetic diversity in an avocado collection of cultivars and local Spanish genotypes using SSRs	2007
WOS	Avocado	Spain	First Report of Stolbur Phytoplasma in Avocado in Spain	2002
WOS	Avocado	Spain	Evaluation of composition and performance of composts derived from guacamole production residues	2015
WOS	Avocado	Spain	Changes in nutrient contents in peel, pulp, and seed of cherimoya (Annona cherimola Mill.) in relation to organic mulching on the Andalusian tropical coast (Spain)	2020
WOS	Avocado	Spain	Organic amendments and land management affect bacterial community composition, diversity and biomass in avocado crop soils	2012
WOS	Avocado	Spain	Tropical and subtropical fruits in Spain	2005
WOS	Avocado	Spain	Influence of physical distance between cultivars on yield, outcrossing rate and selective fruit drop in avocado (Persea americana, Lauraceae)	2011
WOS	Avocado	Spain	RESPONSES OF SOME TROPICAL AND SUBTROPICAL CULTURES TO ENDOMYCORRHIZAL FUNGI	1995
WOS	Avocado	Spain	SPATIAL MODELING OF THE Oligonychus perseae (TUTTLE, BAKER AND ABATIELLO, 1976) POPULATIONS IN THE STATE OF MEXICO	2020
WOS	Avocado	Spain	Avocado dieback caused by Neofusicoccum parvum in the Andalucia Region, Spain.	2007
WOS	Avocado	Spain	Efficacy of Potential Control Agents Against Rosellinia necatrix and Their Physiological Impact on Avocado	2021
WOS	Avocado	Spain	Organic Amendments to Avocado Crops Induce Suppressiveness and Influence the Composition and Activity of Soil Microbial Communities	2015
WOS	Avocado	Spain	DETECTION OF AVOCADO SUNBLOTCH VIROID IN SPAIN BY DOUBLE POLYACRYLAMIDE-GEL ELECTROPHORESIS	1987
WOS	Avocado	Spain	First report of Phytophthora cactorum causing fruit rot on avocado in Spain.	2005
WOS	Avocado	Spain	Biochemical markers defining growing area and ripening stage of imported avocado fruit cv. Hass	2014
WOS	Avocado	Spain	Subtropical fruit farming in Mediterranean weather hillside ecosystem: changes in vegetation	2017
WOS	Avocado	Spain	Pest categorisation of Penthimiola bella	2022
WOS	Avocado	Spain	Evaluation of confirmatory data following the Article 12 MRL review for thiabendazole	2022
WOS	Avocado	Spain	Subtropical fruits grown in Spain and elsewhere: A comparison of mineral profiles	2016
WOS	Avocado	Spain	HOST RANGE OF A POPULATION OF PRATYLENCHUS-VULNUS IN COMMERCIAL FRUIT, NUT, CITRUS, AND GRAPE ROOTSTOCKS IN SPAIN	1992
WOS	Avocado	Spain	Characterisation of avocado (Pleirsea americana Mill) honeys by their physicochemical characteristics	2004
WOS	Avocado	Spain	Structure and Productivity of Spanish Mango Industry: a Farmers Survey Analysis	2009
WOS	Avocado	Spain	In VivoAnti-Alzheimer and Antioxidant Properties of Avocado (Persea americana Mill.) Honey from Southern Spain	2023
WOS	Avocado	Spain	Evaluation of the nutritional value and presence of minerals and pesticides residues in agro-industrial by-products to replace conventional ingredients of small ruminant diets	2023
WOS	Avocado	Spain	Pest categorisation of Pulvinaria psidii	2022
WOS	Avocado	Spain	Multi-elemental composition and physical properties of honey samples from Malaysia	2012
WOS	Avocado	Spain	Soil solarization in established avocado trees for control of Dematophora necatrix	1998
WOS	Avocado	Spain	FURTHER-STUDIES OF THE ENCAPSULATION OF EGGS OF METAPHYCUS SPP (HYM, ENCYRTIDAE) BY THE PYRIFORM SCALE, PROTOPULVINARIA-PYRIFORMIS (HOM, COCCIDAE)	1993
WOS	Avocado	Spain	Land-use changes in a small watershed in the Mediterranean landscape (SE Spain): environmental implications of a shift towards subtropical crops	2013
WOS	Avocado	Spain	Determination of dithiocarbamates and metabolites in plants by liquid chromatography-mass spectrometry	2004
WOS	Avocado	Spain	Litter decomposition and nitrogen release in a sloping Mediterranean subtropical agroecosystem on the coast of Granada (SE, Spain): Effects of floristic and topographic alteration on the slope	2009
WOS	Avocado	Spain	Advances in Structured Light Sensors Applications in Precision Agriculture and Livestock Farming	2015
WOS	Avocado	Spain	Pest categorisation of Paracoccus marginatus	2023
WOS	Avocado	Spain	Impact of Plant Covers on Nutrient Losses by Agricultural Runoff from the Taluses of Terraces with Subtropical Crops	2009
Scopus	Avocado	Spain	( Avocado cultivation in Spain).; [La coltura dell'avocado in Spagna.]	1981
Scopus	Avocado	Spain	Subtropical fruits grown in Spain and elsewhere: A comparison of mineral profiles	2016
Scopus	Avocado	Spain	Past, present, and future: Biological control of spider mites on California-grown avocados	2015
Scopus	Avocado	Spain	Multi-elemental composition and physical properties of honey samples from Malaysia	2012
Scopus	Avocado	Spain	Multi-element and stable isotopes characterization of commercial avocado fruit (Persea americana Mill) with origin authentication purposes	2022
Scopus	Avocado	Spain	Can climate change jeopardize predator control of invasive herbivore species? A case study in avocado agro-ecosystems in Spain	2013
Scopus	Avocado	Spain	Selection of potential pollinizers for 'Hass' avocado based on flowering time and male-female overlapping	2009
Scopus	Avocado	Spain	Characterisation of avocado (Persea americana Mill) honeys by their physicochemical characteristics	2004
Scopus	Avocado	Spain	First report of branch dieback in mango trees caused by neofusicoccum parvum in Spain	2016
Scopus	Avocado	Spain	High pressure processing draws high interest	2011
Scopus	Avocado	Spain	Compositions, practices and constraints of home garden: the case of Bahir Dar city, Ethiopia	2024
Scopus	Avocado	Spain	Intraspecific diversity within avocado field isolates of Rosellinia necatrix from south-east Spain	2008
Scopus	Avocado	Spain	Investigation of skin colour changes as non-destructive parameter of fruit ripeness of imported 'hass' avocado fruit	2012
Scopus	Avocado	Spain	Pest categorisation of Paracoccus marginatus	2023
Scopus	Avocado	Spain	Studies of Rosellinia necatrix perithecia found in nature on avocado roots	2003
Scopus	Avocado	Spain	Pest categorisation of Oligonychus perseae	2022
Scopus	Avocado	Spain	BIOLOGICAL PEST CONTROL OF THE TETRANYCHID MITE OLIGONYCHUS PERSEAE IN AVOCADO AND CHALLENGES TO FACE IN A CLIMATE CHANGE SCENARIO	2020
Scopus	Avocado	Spain	Litter decomposition and nitrogen cycling from subtropical crops grown in orchard terraces in the coast of Granada (SE Spain); [Descomposición de hojarasca y reciclado del nitrógeno de frutales tropicales y subtropicales en terrazas de cultivo en la costa de Granada (SE España)]	2011
Scopus	Avocado	Spain	First report of Penthimiola bella (Stål, 1855) (Hemiptera: Cicadellidae) for Spain and Madeira island	2024
Scopus	Avocado	Spain	Pest categorisation of Penthimiola bella	2022
Scopus	Avocado	Spain	First report of pestalotiopsis clavispora causing postharvest fruit rot of loquat in Spain	2013
Scopus	Avocado	Spain	Morphology of Phytophthora cinnamomi Isolates from Avocado Orchards in the Coastal Area of Southern Spain	1995
Scopus	Avocado	Spain	Changes in nutrient contents in peel, pulp, and seed of cherimoya (Annona cherimola Mill.) in relation to organic mulching on the Andalusian tropical coast (Spain)	2020
Scopus	Avocado	Spain	Carbohydrate and boron content of styles of 'Hass' avocado (Persea americana Mill.) flowers at anthesis can affect final fruit set	2016
Scopus	Avocado	Spain	Tropical and subtropical fruits in Spain	2005
Scopus	Avocado	Spain	Land-use changes in a small watershed in the Mediterranean landscape (SE Spain): Environmental implications of a shift towards subtropical crops	2013
Scopus	Avocado	Spain	The American plants in Charles de l'Écluse's works: First records in Juan de Castañeda's letters; [LAS PLANTAS AMERICANAS EN LA OBRA DE CHARLES DE L’ÉCLUSE: PRIMERAS CITAS EN LAS CARTAS DE JUAN DE CASTAÑEDA]	1999
Scopus	Avocado	Spain	Further studies of the encapsulation of eggs of Metaphycus spp. (Hym.: Encyrtidae) by the pyriform scale, Protopulvinaria pyriformis (Hom.: Coccidae)	1993
Scopus	Avocado	Spain	Plant proteomic research 3.0: Challenges and perspectives	2021
Scopus	Avocado	Spain	Intraguild predation between phytoseiid mite species might not be so common	2016
Scopus	Avocado	Spain	Advances in Structured Light Sensors Applications in Precision Agriculture and Livestock Farming	2015
Scopus	Avocado	Spain	Influence of physical distance between cultivars on yield, outcrossing rate and selective fruit drop in avocado (Persea americana, Lauraceae)	2011
Scopus	Avocado	Spain	Effect of soil solarization on the control of Phytophthora root rot in avocado	1997
Scopus	Avocado	Spain	Detection of Avocado Sunblotch Viroid in Spain by Double Polyacrylamide Gel Eletrophoresis	1987
Scopus	Avocado	Spain	Pest categorisation of the avocado sunblotch viroid	2023
Scopus	Avocado	Spain	Entoleuca sp. infected by mycoviruses as potential biocontrol agents of avocado white root rot	2021
Scopus	Avocado	Spain	Organic amendments to avocado crops induce suppressiveness and influence the composition and activity of soil microbial communities	2015
Scopus	Avocado	Spain	Avocado (Persea americana Mill.) trends in water-saving strategies and production potential in a mediterranean climate, the study case of SE Spain	2018
Scopus	Avocado	Spain	A moderate level of hypovirulence conferred by a hypovirus in the avocado white root rot fungus, Rosellinia necatrix	2021
Scopus	Avocado	Spain	Soil solarization in established avocado tees for control of Dematophora necatrix	1998
Scopus	Avocado	Spain	Selection of Trichoderma spp. isolates antagonistic to Rosellinia necatrix; [Selección de aislados de trichoderma spp. antagonistas a rosellinia necatrix]	2010
Scopus	Avocado	Spain	Responses of some tropical and subtropical cultures to endomycorrhizal fungi	1995
Scopus	Avocado	Spain	Spatio-temporal postharvest changes in texture and fatty acid profiles in avocado fruit from different origins	2008
Scopus	Avocado	Spain	Determination of dithiocarbamates and metabolites in plants by liquid chromatography-mass spectrometry	2004
Scopus	Avocado	Spain	Trends in Water-Energy Nexus and Carbon Emissions Balance in Axarquia Region, Spain, in the Period 1990–2030	2024
Scopus	Avocado	Spain	MODELIZACIÓN ESPACIAL DE LAS POBLACIONES DE Oligonychus perseae (TUTTLE, BAKER Y ABATIELLO, 1976) EN EL ESTADO DE MÉXICO; [SPATIAL MODELING OF THE Oligonychus perseae (TUTTLE, BAKER AND ABATIELLO, 1976) POPULATIONS IN THE STATE OF MEXICO]	2020
Scopus	Avocado	Spain	Assessing the RP-LC-MS-Based Metabolic Profile of Hass Avocados Marketed in Europe from Different Geographical Origins (Peru, Chile, and Spain) over the Whole Season	2023
Scopus	Avocado	Spain	Reproductive biology of avocado (Persea americana Mill.) in Southern Spain	2009
Scopus	Avocado	Spain	Water footprint of representative agricultural crops on volcanic islands: The case of the Canary Islands	2023
Scopus	Avocado	Spain	Old and new showcased at Food Expo	2006
Scopus	Avocado	Spain	Volatile and carbohydrate composition of rare unifloral honeys from Spain	2007
Scopus	Avocado	Spain	Survey in nurseries and irrigation water reservoirs as sources of oomycetes found in avocado orchards in the canary Islands	2019
Scopus	Avocado	Spain	Somatic incompatibility of Rosellinia necatrix on avocado plants in southern Spain	2002
Scopus	Avocado	Spain	Oligonychus perseae Tuttle, Baker & Abbatiello (Acari: Tetranychidae) population dynamics and associated phytoseiid mites (Acari: Phytoseiidae) in avocado orchards in the Canary Islands (Spain)	2022
Scopus	Avocado	Spain	Identification, pathogenicity and distribution of the causal agents of dieback in avocado orchards in Spain	2019
Scopus	Avocado	Spain	Structure and productivity of spanish mango industry: A farmers survey analysis	2009
Scopus	Avocado	Spain	Efficacy of Potential Control Agents Against Rosellinia necatrix and Their Physiological Impact on Avocado	2021
Scopus	Avocado	Spain	Short- and long-term modulation of the lutein epoxide and violaxanthin cycles in two species of the Lauraceae: Sweet bay laurel (Laurus nobilis L.) and avocado (Persea americana Mill.)	2008
Scopus	Avocado	Spain	Non-destructive discrimination of avocado fruit ripeness using laser Doppler vibrometry	2020
Scopus	Avocado	Spain	Reproductive biology of avocado (Persea americana)	2019
Scopus	Avocado	Spain	Evaluation of the nutritional value and presence of minerals and pesticides residues in agro-industrial by-products to replace conventional ingredients of small ruminant diets	2023
Scopus	Avocado	Spain	Pest categorisation of Pulvinaria psidii	2022
Scopus	Avocado	Spain	Yield and fruit quality of avocado trees under different regimes of water supply in the subtropical coast of Spain	2019
Scopus	Avocado	Spain	Kinetics of infrared drying of avocado (Persea americana) pulp with different formulations	2024
Scopus	Avocado	Spain	Effect of ethylene suppression on heptose sugars metabolism and ripening in avocado 'hass' fruit	2010
Scopus	Avocado	Spain	Effects of Pruning Mulch on Nutrient Concentration of Avocado (Persea americana Mill.) Fruit under Subtropical Conditions	2022
Scopus	Avocado	Spain	Characterization of avocado honey (Persea americana Mill.) produced in Southern Spain	2019
Scopus	Avocado	Spain	Two novel partitiviruses that accumulate differentially in Rosellinia necatrix and Entoleuca sp. infecting avocado	2020
Scopus	Avocado	Spain	Pediatric endocrine diseases in pre-hispanic Aztecs	2003
Scopus	Avocado	Spain	Research note: An investigation of avocado trading in europe	1994
Scopus	Avocado	Spain	Short vs. Long-Distance Avocado Supply Chains: Life Cycle Assessment Impact Associated to Transport and Effect of Fruit Origin and Supply Conditions Chain on Primary and Secondary Metabolites	2022
Scopus	Avocado	Spain	Inadequate Pollination Is a Key Factor Determining Low Fruit-to-Flower Ratios in Avocado	2024
Scopus	Avocado	Spain	In Vivo Anti-Alzheimer and Antioxidant Properties of Avocado (Persea americana Mill.) Honey from Southern Spain	2023
Scopus	Avocado	Spain	Litter decomposition and nitrogen release in a sloping Mediterranean subtropical agroecosystem on the coast of Granada (SE, Spain): Effects of floristic and topographic alteration on the slope	2009
Scopus	Avocado	Spain	Molecular characterization and genetic diversity in an avocado collection of cultivars and local Spanish genotypes using SSRs	2007
Scopus	Avocado	Spain	Water management and salinity adaptation approaches of Avocado trees: A review for hot-summer Mediterranean climate	2021
Scopus	Avocado	Spain	Economic Impact of the Persea Mite in Spanish Avocado Crops	2023
Scopus	Avocado	Spain	Biochemical markers defining growing area and ripening stage of imported avocado fruit cv. Hass	2014
Scopus	Avocado	Spain	Alternative food improves the combined effect of an omnivore and a predator on biological pest control. A case study in avocado orchards	2009
Scopus	Avocado	Spain	Comparison of conventional and molecular methods for the detection of Rosellinia necatrix in avocado orchards in southern Spain	2007
Scopus	Avocado	Spain	Evaluation of composition and performance of composts derived from guacamole production residues	2015
Scopus	Avocado	Spain	Organic amendments and land management affect bacterial community composition, diversity and biomass in avocado crop soils	2012
Scopus	Avocado	Spain	Evaluation of confirmatory data following the Article 12 MRL review for thiabendazole	2022
Scopus	Avocado	Spain	Mineralization of bagged pruning waste in agrosystem on the subtropical coast of Andalusia (Spain)	2020
Scopus	Avocado	Spain	Differential effects of abiotic conditions on fitness-related parameters of two Euseius species inhabiting avocado agro-ecosystems	2018
Scopus	Avocado	Spain	Physicochemical characteristics of minor monofloral honeys from Tenerife, Spain	2014
Scopus	Avocado	Spain	How do Neoseiulus californicus (Acari: Phytoseiidae) females penetrate densely webbed spider mite nests?	2008
Scopus	Avocado	Spain	Palynological and geographical characterization of avocado honeys in Spain	2004
Scopus	Avocado	Spain	Biological Control and Cross Infections of the Neofusicoccum spp. Causing Mango Postharvest Rots in Spain	2024
Scopus	Avocado	Syria	Pest categorisation of Nipaecoccus viridis	2023
Scopus	Avocado	Syria	The use of two complementary DNA assays, AFLP and MLSA, for epidemic and phylogenetic studies of pectolytic enterobacterial strains with focus on the heterogeneous species Pectobacterium carotovorum	2012
Scopus	Avocado	Tunisia	Flower development and timing of avocado (Persea americana) growing under Tunisian conditions	2017
WOS	Avocado	Turkey	The performance of some avocado cultivars under Mediterranean coastal conditions in Turkey	2012
WOS	Avocado	Turkey	Outbreak ofPhytophthora cinnamomicausing severe decline of avocado trees in southern Turkey	2020
WOS	Avocado	Turkey	First report of fruit and leaf anthracnose caused by Colletotrichum karstii on avocado in Turkey	2020
WOS	Avocado	Turkey	Site selection for avocado cultivation using GIS and multi-criteria decision analyses: Case study of Antalya, Turkey	2018
WOS	Avocado	Turkey	Determination of Energy-Economic Balance and Greenhouse Gas (GHG) Emissions of Avocado (Persea americana Mill.) Production in Turkey	2022
WOS	Avocado	Turkey	Adaptation and performance of 15 avocado cultivars grown in Antalya Province in southern Turkey	2004
WOS	Avocado	Turkey	Between 'moral economy' and 'social banditry': harvest theft in a peasant community	2024
WOS	Avocado	Turkey	ANTINEPHROLITHIATIC ACTIVITY OF PERSEA AMERICANA (AVOCADO) AND VIBURNUM OPULUS (GUELDER ROSE) AGAINST ETHYLENE GLYCOL-INDUCED NEPHROLITHIASIS IN RATS	2016
WOS	Avocado	Turkey	Evaluation of avocado (Persea americana Mill.) leaves in terms of public health	2018
WOS	Avocado	Turkey	Biodiversity of Spider Species, Interactions with Horticultural Crops and a New Record for Turkey	2015
WOS	Avocado	Turkey	Water management and salinity adaptation approaches of Avocado trees: A review for hot-summer Mediterranean climate	2021
WOS	Avocado	Turkey	Working the rational and the mystical into superfoods: a Benjaminian approach	2024
WOS	Avocado	Turkey	Nucleotide sequence of CVd-Ib and CVd-IV viroids collected from citrus gummy bark-diseased sweet orange trees in the east Mediterranean region of Turkey	1996
WOS	Avocado	Turkey	Puncturing ability of idealized canine teeth: edged and non-edged shanks	2006
WOS	Avocado	Turkey	First report of Verticillium dahliae causing Verticillium wilt on avocado (Persea americana) in Turkey	2022
WOS	Avocado	Turkey	Pest categorisation of Nipaecoccus viridis	2023
WOS	Avocado	Turkey	Development and Examination of Sweet Potato Flour Fortified with Indigenous Underutilized Seasonal Vegetables	2018
WOS	Avocado	Turkey	Non-pharmacological that most effective to reduce of primary dysmenorrhea intensity in women childbearing age: a literature review	2023
WOS	Avocado	Turkey	First Report of Anthracnose and Stem End Rot Diseases Caused by Colletotrichum gloeosporioides and Neofusicoccum australe on Avocado Fruits in Turkey.	2016
WOS	Avocado	Turkey	In vitro inhibitory potential of avocado fruits, Persea americana (Lauraceae) against oxidation, inflammation and key enzymes linked to skin diseases	2021
WOS	Avocado	Turkey	Is kiwifruit allergy a matter in kiwifruit-cultivating regions? A population-based study	2017
Scopus	Avocado	Turkey	Leaf area estimation in some species of fruit tree by using models as a non-destructive method	2009
Scopus	Avocado	Turkey	Outbreak of Phytophthora cinnamomi causing severe decline of avocado trees in southern Turkey	2020
Scopus	Avocado	Turkey	First report of Verticillium dahliae causing Verticillium wilt on avocado (Persea americana) in Turkey	2022
Scopus	Avocado	Turkey	WATER MANAGEMENT EFFECT ON TROPICAL FRUITS: CASE STUDY OF ALANYA, TURKEY	2023
Scopus	Avocado	Turkey	Taste ratings of healthier main and side dishes among 4-to-8-year-old children in a quick-service restaurant chain	2021
Scopus	Avocado	Turkey	Boron Content of Some Foods Consumed in Istanbul, Turkey	2019
Scopus	Avocado	Turkey	Fatty acid composition, total sugar content and anti-diabetic activity of methanol and water extracts of nine different fruit tree leaves collected from Mediterranean Region of Turkey	2015
Scopus	Avocado	Turkey	Site selection for avocado cultivation using GIS and multi-criteria decision analyses: Case study of Antalya, Turkey	2018
Scopus	Avocado	Turkey	Development and examination of sweet potato flour fortified with indigenous underutilized seasonal vegetables	2018
Scopus	Avocado	Turkey	Working the rational and the mystical into “superfoods”: a Benjaminian approach	2024
Scopus	Avocado	Turkey	Functional food with some health benefits, so called superfood: A review	2021
Scopus	Avocado	Turkey	Predicting avocado production in Turkey for 2016-2025 period using time series analysis; [Zaman serisi analiz yöntemlerini kullanarak 2016-2025 dönemi Türkiye avokado üretiminin belirlenmesi]	2017
Scopus	Avocado	Turkey	First report of fruit and leaf anthracnose caused by Colletotrichum karstii on avocado in Turkey	2020
Scopus	Avocado	Turkey	Biodiversity of spider species, interactions with horticultural crops and a new record for Turkey	2015
Scopus	Avocado	Turkey	Avocado: Composition and Effects on Health; [Avokado: Bileşimi ve Sağlık Üzerine Etkileri]	2021
Scopus	Avocado	Turkey	In vitro inhibitory potential of avocado fruits, persea americana (Lauraceae) against oxidation, inflammation and key enzymes linked to skin diseases; [Potencial inhibidor in vitro de frutos de aguacate, Persea americana (Lauraceae) contra la oxidación, inflamación y enzimas clave vinculadas a enfermedades de la piel]	2021
Scopus	Avocado	Turkey	Cancer and its prevention by some horticultural and field crops in Turkey	2005
Scopus	Avocado	Turkey	Adaptation and performance of 15 avocado cultivars grown in Antalya Province in Southern Turkey	2004
Scopus	Avocado	Turkey	Water management and salinity adaptation approaches of Avocado trees: A review for hot-summer Mediterranean climate	2021
Scopus	Avocado	Turkey	The performance of some avocado cultivars under Mediterranean coastal conditions in Turkey	2012
Scopus	Avocado	Turkey	Puncturing ability of idealized canine teeth: Edged and non-edged shanks	2006
Scopus	Avocado	Turkey	Determination of Energy-Economic Balance and Greenhouse Gas (GHG): Emissions of Avocado (Persea americana Mill.) Production in Turkey	2022
Scopus	Avocado	Turkey	Pest categorisation of Nipaecoccus viridis	2023
Scopus	Avocado	Turkey	Improved model for the non-destructive estimation of strawberry leaf area	2005
Scopus	Avocado	Turkey	Research on adaptation of different tropical fruit species to Antalya conditions	2020
WOS	Mango	Algeria	Modeling and comparative analysis of solar drying behavior of potatoes	2020
WOS	Mango	Algeria	Pest categorisation of Nipaecoccus viridis	2023
Scopus	Mango	Algeria	Correction to: Towards estimating the economic cost of invasive alien species to African crop and livestock production (CABI Agriculture and Bioscience, (2021), 2, 1, (18), 10.1186/s43170-021-00038-7)	2021
Scopus	Mango	Algeria	Erratum regarding missing Declaration of Competing Interest statements in previously published articles (Biocatalysis and Agricultural Biotechnology (2020) 26, (S1878818120303236), (10.1016/j.bcab.2020.101635))	2021
Scopus	Mango	Algeria	Pest categorisation of Nipaecoccus viridis	2023
WOS	Mango	Cyprus	Pest categorisation of Paracoccus marginatus	2023
Scopus	Mango	Egypt	A Comparative Metabolomics Approach for Egyptian Mango Fruits Classification Based on UV and UPLC/MS and in Relation to Its Antioxidant Effect	2022
Scopus	Mango	Egypt	A new Fusarium lineage within the Gibberella fujikuroi species complex is the main causal agent of mango malformation disease in Brazil	2009
WOS	Mango	Egypt	Allelopathic Effect of Mango Leaf Residue against Portulaca oleracea or Chorchorus olitorius Associated Phaseolus vulgaris Growth	2016
WOS	Mango	Egypt	Alleviation of alternate bearing phenomenon in mango (Mangifera indica L.) trees using boron and nitrogen fertilization	2019
WOS	Mango	Egypt	Amino acid profile, physico-chemical properties and fatty acids composition of some fruit seed kernels after detoxification	2023
WOS	Mango	Egypt	Botryosphaeriaceae associated with diseases of mango (Mangifera indica)	2014
WOS	Mango	Egypt	Characterization of Colletotrichum species associating with anthracnose disease of mango in Egypt	2022
WOS	Mango	Egypt	Chrysemosa jeanneli (Navas, 1914) (Neuroptera: Chrysopidae), A New Lacewing Species Recorded in Egypt	2014
WOS	Mango	Egypt	COMPARATIVE STUDY ON FRUIT YIELD AND QUALITY TRAITS OF THE NEW MANGO CULTIVARS GROWN UNDER EGYPT CONDITIONS	2022
WOS	Mango	Egypt	Current status and impact of mango malformation in Egypt	2002
WOS	Mango	Egypt	Do growth regulators increase the seedling yield of polyembryonic 'Zebda' mango (Mangifera indica L.) seeds?	2018
WOS	Mango	Egypt	Does fruit phenology influence trap-capture and emergence of Ceratitis capitata and Bactrocera zonata in commercial hosts?	2021
WOS	Mango	Egypt	Effect of Potassium, Zinc and Boron on Growth, Yield and Fruit Quality of Keitt Mango Trees	2015
WOS	Mango	Egypt	Effect of spraying some chemical substances and a fungicide on floral malformation disease in mango	2004
WOS	Mango	Egypt	Epidemiological aspects of mango malformation disease caused by Fusarium mangiferae and source of infection in seedlings cultivated in orchards in Egypt	2007
WOS	Mango	Egypt	EVALUATION AND IDENTIFICATION OF SOME SEEDED MANGO TREES USING FRUIT QUALITY AND ISSR ANALYSIS UNDER EGYPT CONDITIONS	2021
WOS	Mango	Egypt	Field evaluation of botanicals extracts for suppressing the mango scale insect, Aulacaspis tubercularis (Newstead) (Hemiptera: Diaspididae)	2020
WOS	Mango	Egypt	FIRST REPORT OF FUSARIUM STERILIHYPHOSUM- AND F-PROLIFERATUM-INDUCED MALFORMATION DISEASE OF MANGO IN EGYPT	2009
WOS	Mango	Egypt	First report of Nigrospora sphaerica causing twig dieback and leaf spot of mango in Egypt	2022
WOS	Mango	Egypt	Folic Acid Intake and Neural Tube Defects: Two Egyptian Centers Experience	2015
WOS	Mango	Egypt	Genetic and Morphological Characterization of Mangifera indica L. Growing in Egypt	2018
WOS	Mango	Egypt	Genetic diversity in the mango malformation pathogen and development of a PCR assay	2002
WOS	Mango	Egypt	Heterorhabditis alii n. sp. (Nematoda: Heterorhabditidae), a novel entomopathogenic nematode from Egypt used against the fall armyworm, Spodoptera frugiperda (Smith 1797) (Lepidoptera: Noctuidae)	2024
WOS	Mango	Egypt	Humic Acid and Boron to Minimize the Incidence of Alternate Bearing and Improve the Productivity and Fruit Quality of Mango Trees	2020
WOS	Mango	Egypt	Impact of treated wastewater and salicylic acid on physiological performance, malformation and yield of two mango cultivars	2018
WOS	Mango	Egypt	In vitro and in vivo, biocontrol activity of extracts prepared from Egyptian indigenous medicinal plants for the management of anthracnose of mango fruits	2020
WOS	Mango	Egypt	Integrated management of powdery mildew of mango in Egypt	2006
WOS	Mango	Egypt	Isolation, identification of entomopathogenic nematodes, and preliminary study of their virulence against the great wax moth, Galleria mellonella L. (Lepidoptera: Pyralidae)	2020
WOS	Mango	Egypt	Lasiodiplodia species associated with dieback disease of mango (Mangifera indica) in Egypt	2012
WOS	Mango	Egypt	Life history traits of Blaptostethus pallescens (Hemiptera: Anthocoridae), a candidate for use in augmentative biological control in Egypt	2014
WOS	Mango	Egypt	Malformation Presence in Mango Seedling Trees Cultivated within Infected Egyptian Orchards	2009
WOS	Mango	Egypt	Mango malformation disease and the associated Fusarium species	2006
WOS	Mango	Egypt	Mango malformation in Egypt	1997
WOS	Mango	Egypt	Mango performance as affected by the soil application of zeolite and biochar under water salinity stresses	2022
WOS	Mango	Egypt	Mango production in Egypt	1997
WOS	Mango	Egypt	Mango world productivity (outside Israel, Egypt, and India)	1997
WOS	Mango	Egypt	Microbiological and physicochemical criteria of fruit juices sold in Egypt: Incidence of spore-forming bacteria	2015
WOS	Mango	Egypt	MITIGATION OF EXCESSIVE SOLAR RADIATION AND WATER STRESS ON 'KEITT' MANGO Mangifera indica TREES THROUGH SHADING	2021
WOS	Mango	Egypt	Molecular evaluation of selected mango genotypes grown in Egypt using SCoT and ISSR markers	2022
WOS	Mango	Egypt	Nutrient Sufficiency Ranges in Mango Using Boundary-Line Approach and Compositional Nutrient Diagnosis Norms in El-Salhiya, Egypt	2018
WOS	Mango	Egypt	On the Scale Insects Infesting Mango Trees and their Parasitoids at Qaluobia Governorate, Egypt	2013
WOS	Mango	Egypt	Opinion of the Scientific Panel on Plant Health on the Pest Risk Analysis made by Spain on Bactrocera zonata	2007
WOS	Mango	Egypt	Pest categorisation of Nipaecoccus viridis	2023
WOS	Mango	Egypt	Phytochemical and antimicrobial investigation of the leaves of five Egyptian mango cultivars and evaluation of their essential oils as preservatives materials	2021
WOS	Mango	Egypt	Phytochemical Differentiation among Fourteen Cultivars of Mango (Mangifera indica L.) Leaves from Al-Sharqia, Egypt	2015
WOS	Mango	Egypt	Population fluctuation of some economically important mites on two mango cultivars in Qalyubia governorate, Egypt	2023
WOS	Mango	Egypt	Potential of the entomopathogenic nematode, Heterorhabditis marelatus, isolate in controlling the peach fruit fly, Bactrocera zonata (Saunders) (Diptera: Tiphritidae)	2018
WOS	Mango	Egypt	Predicting nitrogen, magnesium and iron nutritional status in some perennial crops using a portable chlorophyll meter	1999
WOS	Mango	Egypt	Purification, characterization, immobilization and applications of an enzybiotic β-1,3-1,4-glucanase produced from halotolerant marine Halomonas meridiana ES021	2023
WOS	Mango	Egypt	Response of mango tree nutritional status and biochemical constituents to boron and nitrogen fertilization	2019
WOS	Mango	Egypt	Seasonal Abundance of the Important Scale Insects and Mealybugs and Their Natural Enemies on Mango Trees at Ismailia Governorate	2015
WOS	Mango	Egypt	Seasonal Abundance, Number of Generations and Associated Injuries of the White Mango Scale, Aulacaspis tubercularis (Mangifera) (Newstead) (Homoptera: Diaspididae) Attacking Mango Orchards	2015
WOS	Mango	Egypt	Size selectivity of trammel nets applied in small-scale fisheries of Lake Nasser, Egypt	2023
WOS	Mango	Egypt	Spatial patterns of Tuta absoluta and heterorhabditid nematodes	2014
WOS	Mango	Egypt	Synergistic Effects of Tragacanth and Anti-ethylene Treatments on Postharvest Quality Maintenance of Mango (Mangifera indica L.)	2023
WOS	Mango	Egypt	The Integration of Different Production in Protected Cultivation under Egyptian Conditions	2009
WOS	Mango	Egypt	The Role of Private Sector Researchers for Improvement of the Field and Post-Harvest Performance of the Grape Crop in Egypt	2009
WOS	Mango	Egypt	Total antioxidant potential of juices and beverages - Screening by DPPH in vitro assay	2008
WOS	Mango	Egypt	Total antioxidant potential of juices, beverages and hot drinks consumed in Egypt screened by DPPH in vitro assay	2008
WOS	Mango	Egypt	Tree-fruits crop type mapping from Sentinel-1 and Sentinel-2 data integration in Egypt?s New Delta project	2022
WOS	Mango	Egypt	Using Deficit Irrigation Strategies and Organic Mulches for Improving Yield and Water Productivity of Mango under Dry Environment Conditions	2023
WOS	Mango	Egypt	Valorization potential of Egyptian mango kernel waste product as analyzed via GC/MS metabolites profiling from different cultivars and geographical origins	2024
WOS	Mango	Egypt	VCG and AFLP analyses identify the same groups in the causal agents of mango malformation in Brazil	2009
Scopus	Mango	Egypt	Host preference of the peach fruit fly, bactrocera zonata (saunders) (Diptera: Tephritidae), under laboratory conditions	2017
Scopus	Mango	Egypt	Food ingredients total antioxidant potential of juices and beverages screening by DPPH in vitro assay	2008
Scopus	Mango	Egypt	Phytochemical and antimicrobial investigation of the leaves of five Egyptian mango cultivars and evaluation of their essential oils as preservatives materials	2021
Scopus	Mango	Egypt	The integration of different production in protected cultivation under Egyptian conditions	2009
Scopus	Mango	Egypt	First report of Fusarium Sterilihyphosum- and F. Proliferatum-induced malformation disease of mango in Egypt	2009
Scopus	Mango	Egypt	Egg number varies with population density; a study of three oribatid mite species in orchard habitats in Egypt	2011
Scopus	Mango	Egypt	On the scale insects infesting mango trees and their parasitoids at Qaluobia Governorate, Egypt	2013
Scopus	Mango	Egypt	COMPARATIVE STUDY ON FRUIT YIELD AND QUALITY TRAITS OF THE NEW MANGO CULTIVARS GROWN UNDER EGYPT CONDITIONS	2022
Scopus	Mango	Egypt	Biodiversity of mites in mango orchards (Mangifera indica L.) and evaluation of some mineral and essential oils against Cisaberoptus kenyae Keifer (Acari: Eriophyidae) management	2022
Scopus	Mango	Egypt	Mango powdery mildew oidium mangiferae an alternative food for the predatory mites Typhlodromus mangiferus and Typhlodromips swirskii (phytoseiidae) in absence or presence increasing prey density of oligonichus mangiferus (Tetranychidae) in Egypt	2011
Scopus	Mango	Egypt	Total antioxidant potential of juices, beverages and hot drinks consumed in Egypt screened by DPPH in vitro assay	2008
Scopus	Mango	Egypt	Isolation, identification of entomopathogenic nematodes, and preliminary study of their virulence against the great wax moth, Galleria mellonella L. (Lepidoptera: Pyralidae)	2020
Scopus	Mango	Egypt	VCG and AFLP analyses identify the same groups in the causal agents of mango malformation in Brazil	2009
Scopus	Mango	Egypt	Heterorhabditis alii n. sp. (Nematoda: Heterorhabditidae), a novel entomopathogenic nematode from Egypt used against the fall armyworm, Spodoptera frugiperda (Smith 1797) (Lepidoptera: Noctuidae)	2024
Scopus	Mango	Egypt	Population Dynamics of Abundant Three Terrestrial Snail Species in Horticultural Fields at Beheira and Giza Governorate, Egypt	2022
Scopus	Mango	Egypt	Epidemiological aspects of mango malformation disease caused by Fusarium mangiferae and source of infection in seedlings cultivated in orchards in Egypt	2007
Scopus	Mango	Egypt	Do growth regulators increase the seedling yield of polyembryonic ‘Zebda’ mango (Mangifera indica L.) seeds?	2018
Scopus	Mango	Egypt	A new Fusarium lineage within the Gibberella fujikuroi species complex is the main causal agent of mango malformation disease in Brazil	2009
Scopus	Mango	Egypt	Seasonal abundance, number of generations and associated injuries of the white mango scale, Aulacaspis tubercularis (Mangifera) (Newstead) (Homoptera: Diaspididae) attacking mango orchards	2015
Scopus	Mango	Egypt	Mitigation of excessive solar radiation and water stress on ‘keitt’ mango mangifera indica trees through shading	2021
Scopus	Mango	Egypt	Purification, characterization, immobilization and applications of an enzybiotic β-1,3–1,4-glucanase produced from halotolerant marine Halomonas meridiana ES021	2023
Scopus	Mango	Egypt	Size selectivity of trammel nets applied in small-scale fisheries of Lake Nasser, Egypt	2023
Scopus	Mango	Egypt	Potential of the entomopathogenic nematode, heterorhabditis marelatus, isolate in controlling the peach fruit fly, bactrocera zonata (Saunders) (Diptera: Tiphritidae)	2018
Scopus	Mango	Egypt	Field evaluation of botanicals extracts for suppressing the mango scale insect, Aulacaspis tubercularis (Newstead) (Hemiptera: Diaspididae)	2020
Scopus	Mango	Egypt	Effect of spraying some chemical substances and a fungicide on floral malformation disease in mango	2004
Scopus	Mango	Egypt	Partial replacement of inorganic nitrogen fertilizer by spraying some vitamins, yeast and seaweed extract in Ewaise mango orchard under upper Egypt conditions	2013
Scopus	Mango	Egypt	Assessment of heavy metals distribution in some freshwater fish organs using inductively coupled plasma optical emission spectrometry (ICP-OES)	2014
Scopus	Mango	Egypt	Mango performance as affected by the soil application of zeolite and biochar under water salinity stresses	2022
Scopus	Mango	Egypt	Relationship between Kilifia acuminata (Signoret) and chlorophyll percentage loss on mango leaves	2013
Scopus	Mango	Egypt	Life history traits of Blaptostethus pallescens (Hemiptera: Anthocoridae), a candidate for use in augmentative biological control in Egypt	2014
Scopus	Mango	Egypt	Correction: Amino acid profile, physico-chemical properties and fatty acids composition of some fruit seed kernels after detoxification (Chemical and Biological Technologies in Agriculture, (2023), 10, 1, (37), 10.1186/s40538-023-00412-9)	2024
Scopus	Mango	Egypt	Genetic and morphological characterization of Mangifera indica L. Growing in Egypt	2018
Scopus	Mango	Egypt	Damage of the Egyptian Fruit Bat (Rousettus aegyptiacus) at El-Dakhla Oasis, New-Valley Governorate, Egypt	2023
Scopus	Mango	Egypt	Land evaluation based on GIS-spatial multi-criteria evaluation (SMCE) for agricultural development in dry Wadi, Eastern desert, Egypt	2015
Scopus	Mango	Egypt	Studies on host preference and its biological effects on the red palm weevil, Rhynchophorus ferrugineus olivier in Egypt: The fruit trees	2010
Scopus	Mango	Egypt	Feasibility of reusing the agricultural drainage water for irrigation of Taimour mango transplants	2014
Scopus	Mango	Egypt	Mango malformation disease and the associated Fusarium species	2006
Scopus	Mango	Egypt	In vitro and in vivo, biocontrol activity of extracts prepared from Egyptian indigenous medicinal plants for the management of anthracnose of mango fruits	2020
Scopus	Mango	Egypt	Humic acid and boron to minimize the incidence of alternate bearing and improve the productivity and fruit quality of mango trees	2020
Scopus	Mango	Egypt	Survey and biological studies on mite species and scale insects inhabiting mango trees at Sharkia Governorate, Egypt	2014
Scopus	Mango	Egypt	Population fluctuations and interspecific competition between Tephritid flies attacking fruit crops in the New Valley oases, Egypt	2010
Scopus	Mango	Egypt	Variability of genetic - morphological traits of eleven seed strains of Mangifera indica L. growing in Upper Egypt; [Spremenljivost genetskih (morfoloških) lastnosti sedmih semenskih linij manga (Mangifera indica L.) rastočega v Zgornjem Egiptu]	2023
Scopus	Mango	Egypt	Assessment of heavy metals distribution in some freshwater fish organs using inductively coupled plasma optical emission spectrometry (ICP-OES)	2014
Scopus	Mango	Egypt	Egyptian mango by-product 2: Antioxidant and antimicrobial activities of extract and oil from mango seed kernel	2007
Scopus	Mango	Egypt	African aroma therapy: Past, present and future applications	2003
Scopus	Mango	Egypt	Integrated management of powdery mildew of mango in Egypt	2006
Scopus	Mango	Egypt	Allelopathic effect of mango leaf residue against Portulaca oleracea or Chorchorus olitorius associated Phaseolus vulgaris growth	2016
Scopus	Mango	Egypt	Alleviation of alternate bearing phenomenon in mango (Mangifera indica L.) trees using boron and nitrogen fertilization	2019
Scopus	Mango	Egypt	Lasiodiplodia species associated with dieback disease of mango (Mangifera indica) in Egypt	2012
Scopus	Mango	Egypt	Population fluctuation of some economically important mites on two mango cultivars in Qalyubia governorate, Egypt	2023
Scopus	Mango	Egypt	Diversity of floricolous yeasts and filamentous fungi of some ornamental and edible fruit plants in assiut area, egypt	2018
Scopus	Mango	Egypt	Spatial patterns of Tuta absoluta and heterorhabditid nematodes	2014
Scopus	Mango	Egypt	Does fruit phenology influence trap-capture and emergence of Ceratitis capitata and Bactrocera zonata in commercial hosts?	2021
Scopus	Mango	Egypt	Efficacy of eco-friendly compounds in enhancing biochemically mango resistance to powdery mildew disease	2020
Scopus	Mango	Egypt	Current status and impact mango malformation in Egypt	2002
Scopus	Mango	Egypt	Using Deficit Irrigation Strategies and Organic Mulches for Improving Yield and Water Productivity of Mango under Dry Environment Conditions	2023
Scopus	Mango	Egypt	Parasitoids as a bioagent to eliminate the insecticides to control the main pests-infested economic crops	2014
Scopus	Mango	Egypt	Synergistic Effects of Tragacanth and Anti-ethylene Treatments on Postharvest Quality Maintenance of Mango (Mangifera indica L.)	2023
Scopus	Mango	Egypt	Feeding on phytoplankton profile of two African cichlids in large reservoir, Lake Nasser, Egypt	2019
Scopus	Mango	Egypt	Nutrient Sufficiency Ranges in Mango Using Boundary-Line Approach and Compositional Nutrient Diagnosis Norms in El-Salhiya, Egypt	2018
Scopus	Mango	Egypt	First report of Botrytis cinerea causing stem end rot of mango fruit in Pakistan	2017
Scopus	Mango	Egypt	Natural Products for Surface Water Coagulation: an Alternative Sustainable Solution for Rural Areas	2020
Scopus	Mango	Egypt	The Mango shield scale, milviscutulus mangiferae (green) (hemiptera: Coccidae) - a new invasive soft scale in Egypt	2018
Scopus	Mango	Egypt	Correction to: Towards estimating the economic cost of invasive alien species to African crop and livestock production (CABI Agriculture and Bioscience, (2021), 2, 1, (18), 10.1186/s43170-021-00038-7)	2021
Scopus	Mango	Egypt	Amino acid profile, physico-chemical properties and fatty acids composition of some fruit seed kernels after detoxification	2023
Scopus	Mango	Egypt	Preliminary study on survey and population dynamic of the terrestrial snail monacha obstructa (Pfeiffer) (hygromiidae, mollusca) at crop fields in Fayoum governorate, Egypt	2021
Scopus	Mango	Egypt	Microbiological and physicochemical criteria of fruit juices sold in Egypt: Incidence of spore-forming bacteria	2015
Scopus	Mango	Egypt	Chrysemosa jeanneli (Navás, 1914) (Neuroptera: Chrysopidae), a new lacewing species recorded in egypt	2014
Scopus	Mango	Egypt	Malformation presence in mango seedling trees cultivated within infected Egyptian orchards	2009
Scopus	Mango	Egypt	Assessment of genetic diversity and relationships among Egyptian mango (Mangifera indica L.) cultivers grown in Suez canal and sinairegion using RAPD markers	2013
Scopus	Mango	Egypt	Mapping Physiographic and Soil Attributes to Asses Land Suitability for Agricultural Land Use in Red Sea Governorate, Egypt Using Remote Sensing Data	2023
Scopus	Mango	Egypt	Egyptian mango by-product 1. Compositional quality of mango seed kernel	2007
Scopus	Mango	Egypt	Typhlodromips swirskii (Acari: Phytoseiidae) a predator of eriophyid and tetranychid mango mites in Egypt	2010
Scopus	Mango	Egypt	Impact of treated wastewater and salicylic acid on physiological performance, malformation and yield of two mango cultivars	2018
Scopus	Mango	Egypt	Comparative study on the quality characteristics of some Egyptian mango cultivars used for food processing	2016
Scopus	Mango	Egypt	First report of Nigrospora sphaerica causing twig dieback and leaf spot of mango in Egypt	2022
Scopus	Mango	Egypt	Behavior of Thiophanate Methyl and Propiconazole in Grape and Mango Fruits Under the Egyptian Field Conditions	2017
Scopus	Mango	Egypt	Botryosphaeriaceae associated with diseases of mango (Mangifera indica)	2014
Scopus	Mango	Egypt	Characterization of Colletotrichum species associating with anthracnose disease of mango in Egypt	2022
Scopus	Mango	Egypt	Molecular evaluation of selected mango genotypes grown in Egypt using SCoT and ISSR markers	2022
Scopus	Mango	Egypt	Cultivation of mango trees in reclaimed desert regions of Egypt	2017
Scopus	Mango	Egypt	Coccophagus scutellaris (Hymenoptera: Aphelinidae): A highly effective biological control agent of soft scale insects (Hemiptera: Coccidae) in Egypt	2011
Scopus	Mango	Egypt	Response of mango tree nutritional status and biochemical constituents to boron and nitrogen fertilization	2019
Scopus	Mango	Egypt	A Comparative Metabolomics Approach for Egyptian Mango Fruits Classification Based on UV and UPLC/MS and in Relation to Its Antioxidant Effect	2022
Scopus	Mango	Egypt	Agriculture policy in Sudan	2011
Scopus	Mango	Egypt	Blockchain in food safety	2020
Scopus	Mango	Egypt	Effect of potassium, zinc and boron on growth, yield and fruit quality of Keitt mango trees	2015
Scopus	Mango	Egypt	Preliminary investigation of Verticillium wilt on mango trees (Mangifera indical.) in Egypt	2014
Scopus	Mango	Egypt	Recording the Terrestrial Slug Species Laevicaulis alte (Férussac, 1822) (Pulmonata: Veronicellidae) in Ornamental Plants Nursery in Giza Governorate, Egypt	2022
Scopus	Mango	Egypt	Production and characterization of wine from mango (mangifera indica L.) fruit juice	2012
Scopus	Mango	Egypt	Diversity of floricolous yeasts and filamentous fungi of some ornamental and edible fruit plants in Assiut area, Egypt	2018
Scopus	Mango	Egypt	The peach fruit fly, Bactrocera zonata: A major threat for Mediterranean fruit crops?	2012
Scopus	Mango	Egypt	Communities of oribatid mites and heavy metal accumulation in oribatid species in agricultural soils in Egypt impacted by waste water	2010
Scopus	Mango	Egypt	The role of private sector researchers for improvement of the field and post-harvest performance of the grape crop in Egypt	2009
Scopus	Mango	Egypt	In vitro production of somatic embryos from nucellus of mango (Mangifera indica L.)	2013
Scopus	Mango	Egypt	Environmental management and biological aspects of two eriophyid mango mites in egypt: Aceria mangiferae and metaculus mangiferae	2011
Scopus	Mango	Egypt	Pest categorisation of Nipaecoccus viridis	2023
Scopus	Mango	Egypt	Effect of nutrition on biological characteristics of bactrocera zonata under laboratory conditions	2019
Scopus	Mango	Egypt	Genetic diversity in the mango malformation pathogen and development of a PCR assay	2002
Scopus	Mango	Egypt	Ability of some woody trees for growth under the stress of irrigation with wastewater	2017
Scopus	Mango	Egypt	Mango production in Egypt	1997
Scopus	Mango	Egypt	Identification, distribution and host-plants of the pest species of Scirtothrips (Thysanoptera: Thripidae)	1981
Scopus	Mango	Egypt	Solid-state fermentation of agricultural wastes into food through pleurotus cultivation	1995
Scopus	Mango	Egypt	Predicting nitrogen, magnesium and iron nutritional status in some perennial crops using a portable chlorophyll meter	1999
Scopus	Mango	Egypt	Occurrence of Colletotrichum anthracnose disease of guava fruit in Egypt	2001
Scopus	Mango	Egypt	Egypt: back in the fold. Turning the desert green	1990
Scopus	Mango	Egypt	Mango world production (outsjde Israel, Egypt, and India)	1997
Scopus	Mango	Egypt	Some eriophyoid mites from Egypt with descriptions of two new species (Acari eriophyoidea)	1981
Scopus	Mango	Egypt	The polysaccharides of mango seeds (mangifera indica, var. bullock's heart)	1973
WOS	Mango	France	Allergic contact dermatitis caused by mango fruit ingestion in France	2020
WOS	Mango	France	AN APPLICATION OF THE BRITTLE FRACTURE CRITERION GP METHOD TO A RPV TYPE GEOMETRY - TOWARDS THE INDUSTRIALIZATION OF THE METHOD	2021
WOS	Mango	France	An Integrated Approach for Mango Production and Quality Management	2009
WOS	Mango	France	Anaphylaxis in the mango: 10 cases reported to the network clinical allergovigilance clinics aspects and current frequency	2010
WOS	Mango	France	BACTERIAL DISEASES THAT MAY OR DO EMERGE, WITH (POSSIBLE) ECONOMIC DAMAGE FOR EUROPE AND THE MEDITERRANEAN BASIN: NOTES ON EPIDEMIOLOGY, RISKS, PREVENTION AND MANAGEMENT ON FIRST OCCURRENCE	2012
WOS	Mango	France	Differences in flavourant levels and synthetic coolant use between USA, EU and Canadian Juul products	2021
WOS	Mango	France	Emerging Networks to Foster Agroecology in Tropical Horticulture	2013
WOS	Mango	France	Environmental impacts of imported and locally grown fruits for the French market: a cradle-to-farm-gate LCA study	2016
WOS	Mango	France	Influence of long-distance air transport conditions on horticultural product quality: Case study of fresh mango shipment from Thailand to France	2023
WOS	Mango	France	Integrated Fruit Production System Traces Quality and Safety for Brazilian Fruits	2011
WOS	Mango	France	Low cost bioluminescence imaging as an alternative to in vivo bioassays for quantifying biologically active staphylococcal enterotoxin type E	2018
WOS	Mango	France	Mango dermatitis: An unusual cause of eyelid dermatitis in France	2021
WOS	Mango	France	Mango production in the world - present situation and future prospect	2016
WOS	Mango	France	Organic production of vinegar from mango and papaya	2021
WOS	Mango	France	Reasoned opinion on the modification of the existing MRL for acibenzolar-S-methyl in lettuce and other salad plants including Brassicaceae	2012
WOS	Mango	France	Recent Advances in the Management of Fungal Pathogens of Fruit Crops	2010
WOS	Mango	France	ROLE OF NEW ALLERGENS AND OF ALLERGENS CONSUMPTION IN THE INCREASED INCIDENCE OF FOOD SENSITIZATIONS IN FRANCE	1994
WOS	Mango	France	Zara: International brand image and fashion site launch in Western Europe	2011
Scopus	Mango	France	Bacterial diseases that may or do emerge, with (possible) economic damage for europe and the mediterranean basin: Notes on epidemiology, risks, prevention and management on first occurrence	2012
Scopus	Mango	France	Fruit flies: Disinfestation, techniques used, possible application to mango	2007
Scopus	Mango	France	Environmental impacts of imported and locally grown fruits for the French market: A cradle-to-farm-gate LCA study	2016
Scopus	Mango	France	Number of honeybee colonies in areas with high and low beekeeping activity in Southern Mexico	2013
Scopus	Mango	France	Recent advances in the management of fungal pathogens of fruit crops	2010
Scopus	Mango	France	An integrated approach for mango production and quality management	2009
Scopus	Mango	France	Production and characterization of wine from mango (mangifera indica L.) fruit juice	2012
Scopus	Mango	France	Mango production in the world - Present situation and future prospect	2016
Scopus	Mango	France	Emerging networks to foster agroecology in tropical horticulture	2013
Scopus	Mango	France	Organic production of vinegar from mango and papaya	2021
Scopus	Mango	France	Insertion sequence- and tandem repeat-based genotyping techniques for Xanthomonas citri pv. mangiferaeindicae	2011
Scopus	Mango	France	Integrated fruit production system traces quality and safety for Brazilian fruits	2011
Scopus	Mango	France	Diapause incidence and duration in the pest mango blossom gall midge, Procontarinia mangiferae (Felt), on reunion island	2014
Scopus	Mango	France	Evaluation of nutritional and antioxidant properties of the tropical fruits banana, litchi, mango, papaya, passion fruit and pineapple cultivated in Réunion French Island	2016
WOS	Mango	Greece	An evaluation of a small-scale biodiesel production technology: Case study of Mango'o village, Center province, Cameroon	2009
WOS	Mango	Greece	Application of nano/micro-tubular cellulose of Indian origin for alcoholic fermentation and cold pasteurization of contaminated water	2016
WOS	Mango	Greece	Assessment of Spoilage Potential Posed by Alicyclobacillus spp. in Plant-Based Dairy Beverages Mixed with Fruit Juices during Storage	2021
WOS	Mango	Greece	Behaviour of some mango cultivars in the greenhouse, under net and outdoors in the area of Chania Crete	1997
WOS	Mango	Greece	Comparative Response of Mango Fruit towards Pre- and Post-Storage Quarantine Heat Treatments	2022
WOS	Mango	Greece	Comprehensive subcellular topologies of polypeptides in Streptomyces	2018
WOS	Mango	Greece	Dewatering-impregnation-soaking in nonconventional solutions as sources of natural flavor-ants for Colombian Azucar varieties of mango (Mangifera indica) and Perolera pineapple (Ananas comosus).	2005
WOS	Mango	Greece	Different expression of ATP-dependent RNA helicases in artificially and naturally induced mango fruitlet abscission	2019
WOS	Mango	Greece	Effect of microwave assisted blanching on the ascorbic acid oxidase inactivation and vitamin C degradation in frozen mangoes	2018
WOS	Mango	Greece	Efficacy of strobilurins and mixtures with DMI fungicides in controlling powdery mildew in field-grown sugar beet	2006
WOS	Mango	Greece	First report of bacterial apical necrosis of mango caused by Pseudomonas syringae pv. Syringae in Greece	2017
WOS	Mango	Greece	First Report of Bacterial Apical Necrosis of Mango Caused by Pseudomonas syringae pv. syringae in Greece	2017
WOS	Mango	Greece	First report of Neofusicoccum mediterraneum causing stem end rot on Karuthakolumban mangoes	2015
WOS	Mango	Greece	Fruit compounds affect male sexual success in the South American fruit fly, Anastrepha fraterculus (Diptera: Tephritidae)	2013
WOS	Mango	Greece	Glass transition changes during osmotic dehydration	2011
WOS	Mango	Greece	Integrated strategy to enhance biogas production from mango peel waste	2013
WOS	Mango	Greece	Lactic acid fermentation by cells immobilised on various porous cellulosic materials and their alginate/poly-lactic acid composites	2014
WOS	Mango	Greece	Microstructural characteristics and adsorption potential of a zeolitic tuff-metakaolin geopolymer	2015
WOS	Mango	Greece	Moisture sorption characteristics of Greek durum wheat semolina	2013
WOS	Mango	Greece	On-Tree Fruit Bagging and Cold Storage Maintain the Postharvest Quality of Mango Fruit	2022
WOS	Mango	Greece	Pest categorisation of Paracoccus marginatus	2023
WOS	Mango	Greece	Pest categorisation of Paracoccus marginatus	2023
WOS	Mango	Greece	Physicochemical, antioxidant and sensory properties of Mango Sorbet containing L-theanine as a potential functional food product	2022
WOS	Mango	Greece	Production and characterization of wine from mango (mangifera indica L.) fruit juice	2012
WOS	Mango	Greece	Profilin sensitization and its clinical relevance to a population of atopic adults in Greece; [Sensibilisation à la profiline et sa pertinence clinique dans une population d'adultes atopiques en Grèce]	2018
WOS	Mango	Greece	Setting of import tolerances for sulfoxaflor in various crops	2023
WOS	Mango	Greece	Setting of import tolerances for sulfoxaflor in various crops	2023
WOS	Mango	Greece	SPLAT-MAT™ Spinosad ME: a New Control Strategy for Bactrocera Species Attacking Mango	2015
WOS	Mango	Greece	Sterile male peach fruit flies, Bactrocera zonata (Saunders) (Diptera: Tephritidae), as a potential vector of the entomopathogen Beauveria bassiana (Balsamo) Vuillemin in a SIT programme	2014
WOS	Mango	Israel	Advantages and Disadvantages of Cultivating Mangoes (Mangifera indica L.) under Subtropical Conditions and Potential of Greenhouse Cultivation of Mango	2015
WOS	Mango	Israel	Alternate Bearing Congress in Palermo in June 2017 with Topics from Chaos Theory, Flowering Locus T to Climate Change	2019
WOS	Mango	Israel	Analysis of carotenoids with emphasis on 9-cis β-carotene in vegetables and fruits commonly consumed in Israel	1998
WOS	Mango	Israel	Assessing mortality changes from size-frequency curves	2005
WOS	Mango	Israel	BACTERIAL DISEASES THAT MAY OR DO EMERGE, WITH (POSSIBLE) ECONOMIC DAMAGE FOR EUROPE AND THE MEDITERRANEAN BASIN: NOTES ON EPIDEMIOLOGY, RISKS, PREVENTION AND MANAGEMENT ON FIRST OCCURRENCE	2012
WOS	Mango	Israel	Development of improved disease management for powdery mildew on mango trees in Israel	2018
WOS	Mango	Israel	Development of perforated modified atmosphere package for mango	1995
WOS	Mango	Israel	Dietary intake of carotenoid isomers in Israel	2007
WOS	Mango	Israel	EFFECT OF RELATIVE-HUMIDITY DURING MANGO GROWTH ON THE INCIDENCE OF QUIESCENT INFECTIONS OF ALTERNARIA-ALTERNATA	1993
WOS	Mango	Israel	Effect of temperature regime on pollen and the effective pollination of 'Kent' mango in Israel	2000
WOS	Mango	Israel	Effects of postharvest heat and UV applications on decay, chilling injury and resistance against pathogens of citrus and other fruits and vegetables	2003
WOS	Mango	Israel	Efficacy of the repellent RO-PEL(R) in reducing damage by the rock hyrax (Procavia capensis) to fruit trees	1996
WOS	Mango	Israel	Exploring the mango - poison ivy connection: the riddle of discriminative plant dermatitis	2005
WOS	Mango	Israel	Fludioxonil - A potential alternative for postharvest disease control in mango fruit	2019
WOS	Mango	Israel	Fruit production in Israel, a case of a pioneer state	1997
WOS	Mango	Israel	Genetic diversity in the mango malformation pathogen and development of a PCR assay	2002
WOS	Mango	Israel	Genome Sequence of a Potential New Benyvirus Isolated from Mango RNA-seq Data	2016
WOS	Mango	Israel	Holy Grail possibly made from clay	2024
WOS	Mango	Israel	Hot water brush: A new method for the control of post harvest disease caused by Alternaria rot in mango fruits	1997
WOS	Mango	Israel	Identification and pathogenicity of Lasiodiplodia and Neoscytalidium species associated with mango (Mangifera indica) dieback disease in Israel	2024
Scopus	Mango	Israel	Interaction between pollinators and crop plants: The Israeli experience	2009
WOS	Mango	Israel	Management of mango malformation disease based on a novel strategy of timing of fungicide applications combined with sanitation	2014
WOS	Mango	Israel	Mango breeding and genetics - Review	1997
WOS	Mango	Israel	Mango breeding in Israel - Principals and difficulties.	1997
WOS	Mango	Israel	MANGO INTRODUCTION IN FLORIDA AND THE HADEN CULTIVARS SIGNIFICANCE TO THE MODERN INDUSTRY	1994
WOS	Mango	Israel	Mango malformation disease and the associated Fusarium species	2006
WOS	Mango	Israel	Mango Malformation Disease: Etiology, Epidemiology and Management	2015
WOS	Mango	Israel	Mango Response to Deficit Irrigation at Different Phenological Periods	2015
WOS	Mango	Israel	Mango world productivity (outside Israel, Egypt, and India)	1997
WOS	Mango	Israel	Microbiome Alterations Are Correlated with Occurrence of Postharvest Stem-End Rot in Mango Fruit	2017
WOS	Mango	Israel	Morphological indicators of salinity stress and their relation with osmolyte associated redox regulation in mango cultivars	2021
WOS	Mango	Israel	Nutritional disorder in mango trees on calcareous soils in Israel	1997
WOS	Mango	Israel	Obligate feed requirement of Fusarium sp nov., an avocado wilting agent, by the ambrosia beetle Euwallacea aff. fornicata	2012
WOS	Mango	Israel	Pest categorisation of Nipaecoccus viridis	2023
WOS	Mango	Israel	Pest categorisation of Paracoccus marginatus	2023
WOS	Mango	Israel	Phytomonitoring technique for tuning irrigation of fruit trees	2004
WOS	Mango	Israel	Post-harvest management of citrus fruits: A review	2008
WOS	Mango	Israel	Postharvest use of organic coating for maintaining bio-organic avocado and mango quality	2005
WOS	Mango	Israel	Postharvest use of organic coating for maintaining bio-organic avocado and mango quality	2005
WOS	Mango	Israel	Present status of arthropod fauna in mango orchards in Israel	1997
WOS	Mango	Israel	SOIL AND PHYSIOGRAPHIC CHARACTERISTICS IMPORTANT TO MANGO PRODUCTION ON VERTISOLS, ISRAEL	1988
WOS	Mango	Israel	Some Analytical Assays for the Determination of Bioactivity of Exotic Fruits	2010
WOS	Mango	Israel	Standardization of Rootstock in Mango	2015
WOS	Mango	Israel	THE ARTHROPOD PESTS OF MANGO IN ISRAEL	1993
WOS	Mango	Israel	The Fairchild Tropical Garden mango genetic bank: A resource for future development	2000
WOS	Mango	Israel	The Fifth International Mango Symposium, September 1-6, 1996, Dan Panorama Hotel, Tel Aviv, Israel - Abstracts	1997
WOS	Mango	Israel	The mango industry in Israel - An overview	1997
WOS	Mango	Israel	The response of field-grown mango (cv. Keitt) trees to regulated deficit irrigation at three phenological stages	2018
WOS	Mango	Israel	THE SPIDER-MITE OLIGONYCHUS-MANGIFERUS FOUND ON MANGO IN ISRAEL	1986
Scopus	Mango	Israel	Mango response to deficit irrigation at different phenological periods	2015
Scopus	Mango	Israel	Characterization of Glomerella cingulata isolates from almond fruit using VCG, molecular, fungicide sensitivity and pathogenicity tests	1997
Scopus	Mango	Israel	Interaction between pollinators and crop plants: The israeli experience	2009
Scopus	Mango	Israel	Infection dynamics of Fusarium mangiferae, causal agent of mango malformation disease	2009
Scopus	Mango	Israel	5-(12-heptadecenyl)-resorcinol, the major component of the antifungal activity in the peel of mango fruit	1986
Scopus	Mango	Israel	Soil and physiographic characteristics important to mango production on Vertisols, Israel	1988
Scopus	Mango	Israel	Advantages and disadvantages of cultivating mangoes (Mangifera indica L.) under subtropical conditions and potential of greenhouse cultivation of mango; [Ventajas y Desventajas del Cultivo del Mango (Mangifera indica L.) en Zonas Subtropicales y Potencial del Cultivo Bajo Invernadero]	2015
Scopus	Mango	Israel	Identification and pathogenicity of Lasiodiplodia and Neoscytalidium species associated with mango (Mangifera indica) dieback disease in Israel	2024
Scopus	Mango	Israel	Phytomonitoring technique for tuning irrigation of fruit trees	2004
Scopus	Mango	Israel	Mango introduction in Florida and the 'haden' cultivar's significance to the modern industry	1994
Scopus	Mango	Israel	Fusarium oxysporum schlecht. in Israel	1974
Scopus	Mango	Israel	Fludioxonil – A potential alternative for postharvest disease control in mango fruit	2019
Scopus	Mango	Israel	Alternate Bearing Congress in Palermo in June 2017 with Topics from Chaos Theory, Flowering Locus T to Climate Change; [Alternanztagung in Palermo: Von Chaostheorie, Flowering Locus T bis Klimawandel]	2019
Scopus	Mango	Israel	Pest categorisation of Paracoccus marginatus	2023
Scopus	Mango	Israel	Effects of postharvest heat and UV applications on decay, chilling injury and resistance against pathogens of citrus and other fruits and vegetables	2003
Scopus	Mango	Israel	Some analytical assays for the determination of bioactivity of exotic fruits	2010
Scopus	Mango	Israel	The response of field-grown mango (cv. Keitt) trees to regulated deficit irrigation at three phenological stages	2018
Scopus	Mango	Israel	Ampelomyces quisqualis for Biological and Integrated Control of Powdery Mildews in Israel	1989
Scopus	Mango	Israel	A second Stock-Scion trial with mango in Israel	1968
Scopus	Mango	Israel	The Problem of Iron Deficiency in Mango Trees and Experiments to Cure it in Israel	1984
Scopus	Mango	Israel	Genome sequence of a potential new benyvirus isolated from mango RNA-seq data	2016
Scopus	Mango	Israel	Standardization of rootstock in mango	2015
Scopus	Mango	Israel	Phytomonitoring technique for tuning irrigation of fruit trees	2002
Scopus	Mango	Israel	Mango breeding in Israel -principals and difficulties	1997
Scopus	Mango	Israel	Microbiome alterations are correlated with occurrence of postharvest stem-end rot in mango fruit	2017
Scopus	Mango	Israel	Analysis of carotenoids with emphasis on 9-cis β-carotene in vegetables and fruits commonly consumed in Israel	1998
Scopus	Mango	Israel	Morphological indicators of salinity stress and their relation with osmolyte associated redox regulation in mango cultivars	2021
Scopus	Mango	Israel	Obligate feed requirement of Fusarium sp. nov., an avocado wilting agent, by the ambrosia beetle Euwallacea aff. fornicata	2012
Scopus	Mango	Israel	Present status of arthropod fauna in mango orchards in Israel	1997
Scopus	Mango	Israel	Assessing mortality changes from size-frequency curves	2005
Scopus	Mango	Israel	Hot water brush: A new method for the control of post harvest disease caused by alternaria rot in mango fruits	1997
Scopus	Mango	Israel	THe mango industry in Israel -an overview	1997
Scopus	Mango	Israel	A new species of Coccus (Hemiptera: Coccidae) from mango in Israel, and A redescription of C. gymnospori (Green)	1981
Scopus	Mango	Israel	Estimating rapidly and precisely the concentration of beta carotene in mango homogenates by measuring the amplitude of optothermal signals, chromaticity indices and the intensities of Raman peaks	2010
Scopus	Mango	Israel	Postharvest use of organic coating for maintainings bio-organic avocado and mango quality	2005
Scopus	Mango	Israel	Fruit production in Israel, a case of a pioneer state	1997
Scopus	Mango	Israel	Mango malformation disease and the associated Fusarium species	2006
Scopus	Mango	Israel	Mango world production (outsjde Israel, Egypt, and India)	1997
Scopus	Mango	Israel	Identification, distribution and host-plants of the pest species of Scirtothrips (Thysanoptera: Thripidae)	1981
Scopus	Mango	Israel	Bacterial diseases that may or do emerge, with (possible) economic damage for europe and the mediterranean basin: Notes on epidemiology, risks, prevention and management on first occurrence	2012
Scopus	Mango	Israel	Mango breeding and genetics -review	1997
Scopus	Mango	Israel	Holy Grail possibly made from clay	2024
Scopus	Mango	Israel	Management of mango malformation disease based on a novel strategy of timing of fungicide applications combined with sanitation	2014
Scopus	Mango	Israel	Development of improved disease management for powdery mildew on mango trees in Israel	2018
Scopus	Mango	Israel	First report of Scirtothrips dorsalis Hood in the Canary Islands	2023
Scopus	Mango	Israel	Effect of temperature regime on pollen and the effective pollination of 'Kent' mango in Israel	2000
Scopus	Mango	Israel	Mango (Mangifera indica L.) germplasm diversity based on single nucleotide polymorphisms derived from the transcriptome	2015
Scopus	Mango	Israel	The spider mite Oligonychus mangiferus found on mango in Israel	1986
Scopus	Mango	Israel	Mango Eriophyid mites in relation to inflorescence	1976
Scopus	Mango	Israel	Post-harvest management of citrus fruits: A review	2008
Scopus	Mango	Israel	Pest categorisation of Nipaecoccus viridis	2023
Scopus	Mango	Israel	Efficacy of the repellent RO‐PEL® in reducing damage by the rock hyrax (Procavia capensis) to fruit trees)	1996
Scopus	Mango	Israel	Genetic diversity in the mango malformation pathogen and development of a PCR assay	2002
Scopus	Mango	Israel	Postharvest use of organic coating for maintaining bio-organic avocado and mango quality	2005
Scopus	Mango	Israel	Mango malformation disease: Etiology, epidemiology and management	2015
Scopus	Mango	Israel	The Fairchild tropical garden mango genetic bank: A resource for future development	2000
WOS	Mango	Italy	A multi-analytical study on the Mango Longo Guitar, a Baroque masterpiece from the Castello Sforzesco, Milan, Italy	2018
WOS	Mango	Italy	Apple Supply Chain in India-From The Himalayan Mountains to The Consumer	2020
WOS	Mango	Italy	Assessing the Harvest Maturity of Brazilian Mangoes	2010
WOS	Mango	Italy	BACTERIAL DISEASES THAT MAY OR DO EMERGE, WITH (POSSIBLE) ECONOMIC DAMAGE FOR EUROPE AND THE MEDITERRANEAN BASIN: NOTES ON EPIDEMIOLOGY, RISKS, PREVENTION AND MANAGEMENT ON FIRST OCCURRENCE	2012
WOS	Mango	Italy	Bio-Waste Products of Mangifera indica L. Reduce Adipogenesis and Exert Antioxidant Effects on 3T3-L1 Cells	2022
WOS	Mango	Italy	Carotenoid content and pulp colour non-destructively measured by time-resolved reflectance spectroscopy in different cultivars of Brazilian mangoes	2016
WOS	Mango	Italy	Chabazite from Campanian Ignimbrite Tuff as a Potential and Sustainable Remediation Agent for the Removal of Emerging Contaminants from Water	2022
WOS	Mango	Italy	Characterisation and pathogenicity of Pestalotiopsis uvicola and Pestalotiopsis clavispora causing grey leaf spot of mango (Mangifera indica L.) in Italy	2013
WOS	Mango	Italy	CHARACTERISATION OF COLLETOTRICHUM SPECIES CAUSING ANTHRACNOSE DISEASE OF MANGO IN ITALY	2015
WOS	Mango	Italy	Characterisation of fungal pathogens associated with stem-end rot of avocado fruit in Italy	2016
WOS	Mango	Italy	CHARACTERISATION OF NEOFUSICOCCUM SPECIES CAUSING MANGO DIEBACK IN ITALY	2013
WOS	Mango	Italy	CHARACTERIZATION OF PSEUDOMONAS SYRINGAE pv. SYRINGAE ISOLATED FROM MANGO IN SICILY AND OCCURRENCE OF COPPER-RESISTANT STRAINS	2015
WOS	Mango	Italy	Clinical pathways of recovery after surgery for advanced ovarian/tubal/peritoneal cancer: an NSGO-MaNGO international survey in collaboration with AGOa focus on surgical aspects	2019
WOS	Mango	Italy	Combined use of X-ray photoelectron and Mossbauer spectroscopic techniques in the analytical characterization of iron oxidation state in amphibole asbestos	2010
WOS	Mango	Italy	Communication regarding corporate sustainability of the main Spanish and Italian fast fashion brands: Zara, Mango, Calzedonia and OVS. Difference between the online point of sale platform and physical point of sale	2019
WOS	Mango	Italy	Detailed crystal chemistry and iron topochemistry of asbestos occurring in its natural setting: A first step to understanding its chemical reactivity	2010
WOS	Mango	Italy	Differences in flavourant levels and synthetic coolant use between USA, EU and Canadian Juul products	2021
WOS	Mango	Italy	Early to Mid-Miocene syn-extensional massive silicic volcanism in the Pannonian Basin (East-Central Europe): Eruption chronology, correlation potential and geodynamic implications	2018
WOS	Mango	Italy	Effects of 1-Methylcyclopropene on postharvest quality traits, antioxidant activity and ascorbic acid content of mature-ripe mango fruits	2017
Scopus	Mango	Italy	Evaluation of quality attributes and consumer preference of fresh or imported mangoes in Italy	2018
Scopus	Mango	Italy	First Field Record of the Tropical Red-Banded Thrips Selenothrips rubrocinctus (Thripidae: Panchaetothripinae) in Europe	2021
Scopus	Mango	Italy	First record of Icerya seychellarum and confirmed occurrence of Aulacaspis tubercularis (Hemiptera: Coccomorpha) in Italy	2020
Scopus	Mango	Italy	First Report of Seedling Stem Blight of Mango Caused by Neofusicoccum parvum in Italy	2023
WOS	Mango	Italy	First Report of Verticillium Wilt of Mango (Mangifera indica) Caused by Verticillium dahliae in Italy	2014
WOS	Mango	Italy	Integrated Fruit Production System Traces Quality and Safety for Brazilian Fruits	2011
WOS	Mango	Italy	Migration, housing & disaster: Risk reduction and creation in Southern Italy's Apennines	2021
WOS	Mango	Italy	Morphological and Climatic Aspects of the Initiation of the San Mango Sul Calore Debris Avalanche in Southern Italy	2015
WOS	Mango	Italy	Multifaceted Health Benefits of Mangifera indica L. (Mango): The Inestimable Value of Orchards Recently Planted in Sicilian Rural Areas	2017
WOS	Mango	Italy	Pest categorisation of Aulacaspis tubercularis	2022
WOS	Mango	Italy	Pest categorisation of Milviscutulus mangiferae	2023
WOS	Mango	Italy	Pest categorisation of Paracoccus marginatus	2023
WOS	Mango	Italy	Phenological cycle of three mango cultivars in the Mediterranean climate	2024
WOS	Mango	Italy	Photographic Reportage on the Rebuilding after the Irpinia-Basilicata 1980 Earthquake (Southern Italy)	2021
WOS	Mango	Italy	Physiological and molecular characterization of the late ripening stages in Mangifera indica cv Keitt	2022
WOS	Mango	Italy	Post-harvest management of citrus fruits: A review	2008
WOS	Mango	Italy	Predicting the habitat suitability of the invasive white mango scale, Aulacaspis tubercularis; Newstead, 1906 (Hemiptera: Diaspididae) using bioclimatic variables	2022
WOS	Mango	Italy	THE INFLUENCE OF THE ITALIAN RENAISSANCE ARCHITECTS OF THE LATE XV - EARLY XVI CENTURIES ON THE ARCHITECTURE OF MOSCOW	2016
WOS	Mango	Italy	The Resilience of Some Villages 36 Years After the Irpinia-Basilicata (Southern Italy) 1980 Earthquake	2017
WOS	Mango	Italy	Triggering Conditions and Runout Simulation of the San Mango sul Calore Debris Avalanche, Southern Italy	2014
WOS	Mango	Italy	Tropical Fruits as an Opportunity for Sustainable Development in Rural Areas: The Case of Mango in Small-Sized Sicilian Farms	2018
WOS	Mango	Italy	Unveiling the exotic fascination of tropical fruits: The role of food values on consumer behavior towards mangoes	2024
WOS	Mango	Italy	WATER MANAGEMENT STRATEGIES UNDER DEFICIT IRRIGATION	2008
WOS	Mango	Italy	Woody Canker and Shoot Blight Caused by Botryosphaeriaceae and Diaporthaceae on Mango and Litchi in Italy	2022
WOS	Mango	Italy	Zara: International brand image and fashion site launch in Western Europe	2011
Scopus	Mango	Italy	Predicting the habitat suitability of the invasive white mango scale, Aulacaspis tubercularis; Newstead, 1906 (Hemiptera: Diaspididae) using bioclimatic variables	2022
Scopus	Mango	Italy	First report of Neofusicoccum mediterraneum causing stem end rot on Karuthakolumban mangoes	2015
Scopus	Mango	Italy	Chabazite from Campanian Ignimbrite Tuff as a Potential and Sustainable Remediation Agent for the Removal of Emerging Contaminants from Water	2022
Scopus	Mango	Italy	Bibliometric analysis of fruit tree pests based onWeb of Science database; [基于Web of Science数据库的果树害虫文献计量学分析]	2021
Scopus	Mango	Italy	Evaluation of quality attributes and consumer preference of fresh or imported mangoes in Italy	2018
Scopus	Mango	Italy	Biochemical and genetic characterization of a red fig cultivar (Ficus carica) from Southern Italy	2017
Scopus	Mango	Italy	Nourished planet: Sustainability in the global food system	2018
Scopus	Mango	Italy	Effects of 1-methylcyclopropene on postharvest quality traits, antioxidant activity and ascorbic acid content of mature-ripe mango fruits	2017
Scopus	Mango	Italy	Apple Supply Chain in India—From The Himalayan Mountains to The Consumer; [Vom Fuße des Himalaya – Wertschöpfungskette Äpfel in Indien]	2020
Scopus	Mango	Italy	Carotenoid content and pulp colour non-destructively measured by time-resolved reflectance spectroscopy in different cultivars of Brazilian mangoes	2016
Scopus	Mango	Italy	Characterisation of colletotrichum species causing anthracnose disease of mango in Italy	2015
Scopus	Mango	Italy	Assessing the harvest maturity of brazilian mangoes	2010
Scopus	Mango	Italy	Tropical fruits as an opportunity for sustainable development in rural areas: The case of mango in small-sized sicilian farms	2018
Scopus	Mango	Italy	Unveiling the exotic fascination of tropical fruits: The role of food values on consumer behavior towards mangoes	2024
Scopus	Mango	Italy	First record of Icerya seychellarum and confirmed occurrence of Aulacaspis tubercularis (Hemiptera: Coccomorpha) in Italy	2020
Scopus	Mango	Italy	Simple and rapid simultaneous profiling of minor components of honey by size exclusion chromatography (SEC) coupled to ultraviolet diode array detection (UV-DAD), combined with chemometric methods	2012
Scopus	Mango	Italy	Characterization of Pseudomonas syringae pv. syringae isolated from mango in sicily and occurrence of copper-resistant strains	2015
Scopus	Mango	Italy	Pest categorisation of Paracoccus marginatus	2023
Scopus	Mango	Italy	Fruit quality and photosynthetic response of three cultivars of mango ( Mangifera indica L.) in a greenhouse in south of Italy	2023
Scopus	Mango	Italy	Pest categorisation of Aulacaspis tubercularis	2022
Scopus	Mango	Italy	Characterisation and pathogenicity of Pestalotiopsis uvicola and Pestalotiopsis clavispora causing grey leaf spot of mango (Mangifera indica L.) in Italy	2013
Scopus	Mango	Italy	Phenology and Fruit Growth Dynamics of Mango (Mangifera indica L.) in Greenhouse and Open Air in Mediterranean Climate	2023
Scopus	Mango	Italy	Multifaceted health benefits of Mangifera indica L. (Mango): The inestimable value of orchards recently planted in sicilian rural areas	2017
Scopus	Mango	Italy	Commercially successful applications	2014
Scopus	Mango	Italy	Bacterial diseases that may or do emerge, with (possible) economic damage for europe and the mediterranean basin: Notes on epidemiology, risks, prevention and management on first occurrence	2012
Scopus	Mango	Italy	Characterisation of Neofusicoccum species causing mango dieback in Italy	2013
Scopus	Mango	Italy	First report of Verticillium wilt of mango (Mangifera indica) caused by Verticillium dahliae in Italy	2014
Scopus	Mango	Italy	First Report of Seedling Stem Blight of Mango Caused by Neofusicoccum parvum in Italy	2023
Scopus	Mango	Italy	Woody Canker and Shoot Blight Caused by Botryosphaeriaceae and Diaporthaceae on Mango and Litchi in Italy	2022
Scopus	Mango	Italy	Characterisation of fungal pathogens associated with stem-end rot of avocado fruit in Italy	2016
Scopus	Mango	Italy	Production and characterization of wine from mango (mangifera indica L.) fruit juice	2012
Scopus	Mango	Italy	Bio-Waste Products of Mangifera indica L. Reduce Adipogenesis and Exert Antioxidant Effects on 3T3-L1 Cells	2022
Scopus	Mango	Italy	Triggering conditions and runout simulation of the San Mango sul Calore Debris Avalanche, Southern Italy	2014
Scopus	Mango	Italy	Asimina triloba (L.) Dunal: Long-term study of 13 varieties in Austria; [Asimina triloba (L.) Dunal: Langzeitstudie über 13 Sorten in Österreich]	2022
Scopus	Mango	Italy	Trends in world mango production and marketing	2017
Scopus	Mango	Italy	Combined use of X-ray photoelectron and Mössbauer spectroscopic techniques in the analytical characterization of iron oxidation state in amphibole asbestos	2010
Scopus	Mango	Italy	Deficit irrigation: Theory and practice	2008
Scopus	Mango	Italy	Post-harvest management of citrus fruits: A review	2008
Scopus	Mango	Italy	Phenological cycle of three mango cultivars in the Mediterranean climate	2024
Scopus	Mango	Italy	Physiological and molecular characterization of the late ripening stages in Mangifera indica cv Keitt	2022
Scopus	Mango	Italy	Integrated fruit production system traces quality and safety for Brazilian fruits	2011
Scopus	Mango	Italy	From a cause of rapid fig tree dieback to a new threat to mango production: the invasive bark beetle Cryphalus dilutus Eichhoff (Coleoptera: Curculionidae, Scolytinae) and its associated fungi found on mango trees in Europe	2023
Scopus	Mango	Italy	First field record of the tropical red-banded thrips selenothrips rubrocinctus (Thripidae: Panchaetothripinae) in europe	2021
Scopus	Mango	Italy	Morphological and climatic aspects of the initiation of the San Mango Sul Calore debris avalanche in Southern Italy	2015
Scopus	Mango	Italy	Pest categorisation of Milviscutulus mangiferae	2023
Scopus	Mango	Italy	The polysaccharides of mango seeds (mangifera indica, var. bullock's heart)	1973
WOS	Mango	Lebanon	BACTERIAL DISEASES THAT MAY OR DO EMERGE, WITH (POSSIBLE) ECONOMIC DAMAGE FOR EUROPE AND THE MEDITERRANEAN BASIN: NOTES ON EPIDEMIOLOGY, RISKS, PREVENTION AND MANAGEMENT ON FIRST OCCURRENCE	2012
WOS	Mango	Lebanon	Geographic Information System-Based Map for Agricultural Management in South-Lebanon	2019
Scopus	Mango	Lebanon	Bacterial diseases that may or do emerge, with (possible) economic damage for europe and the mediterranean basin: Notes on epidemiology, risks, prevention and management on first occurrence	2012
Scopus	Mango	Lebanon	Emerging bacterial and phytoplasma diseases of fruit trees that are or may become a threat for the Mediterranean basin: Notes on epidemiology, risks, prevention and management on first occurrence	2012
Scopus	Mango	Libya	Correction to: Towards estimating the economic cost of invasive alien species to African crop and livestock production (CABI Agriculture and Bioscience, (2021), 2, 1, (18), 10.1186/s43170-021-00038-7)	2021
WOS	Mango	Morocco	Environmental impacts of imported and locally grown fruits for the French market: a cradle-to-farm-gate LCA study	2016
Scopus	Mango	Morocco	Correction to: Towards estimating the economic cost of invasive alien species to African crop and livestock production (CABI Agriculture and Bioscience, (2021), 2, 1, (18), 10.1186/s43170-021-00038-7)	2021
Scopus	Mango	Morocco	Population activities, occurrence dynamics, and spatial distribution pattern of Thrips hawaiiensis in banana orchards	2019
Scopus	Mango	Morocco	Environmental impacts of imported and locally grown fruits for the French market: A cradle-to-farm-gate LCA study	2016
Scopus	Mango	Morocco	An agent-based model to simulate the boosted Sterile Insect Technique for fruit fly management	2022
Scopus	Mango	Morocco	Knowledge about Pesticides Use and Consumption of Fruit and Legumes in Growers and Consumers in the Province of Nador, Morocco. Results from a Survey Study	2022
WOS	Mango	Spain	A Large Tn7-like Transposon Confers Hyperresistance to Copper in Pseudomonas syringae pv. syringae	2021
WOS	Mango	Spain	A METHOD FOR ESTIMATION OF POPULATION-DENSITIES OF ICE NUCLEATING ACTIVE PSEUDOMONAS-SYRINGAE IN BUDS AND LEAVES OF MANGO	1995
WOS	Mango	Spain	A Pseudomonas syringae Diversity Survey Reveals a Differentiated Phylotype of the Pathovar syringae Associated with the Mango Host and Mangotoxin Production	2013
WOS	Mango	Spain	Advantages and Disadvantages of Cultivating Mangoes (Mangifera indica L.) under Subtropical Conditions and Potential of Greenhouse Cultivation of Mango	2015
WOS	Mango	Spain	An Economic Analysis of Culture Mechanization: the Case of the Spanish Mango	2013
WOS	Mango	Spain	Analysis of Genetic Diversity of Fusarium tupiense, the Main Causal Agent of Mango Malformation Disease in Southern Spain	2016
WOS	Mango	Spain	Application of low-pressure gas chromatography/tandem mass spectrometry to the determination of pesticide residues in tropical fruits	2007
WOS	Mango	Spain	ASSORTMENT PLANNING IN FASHION SUPPLY CHAINS - SUBSTITUTABLE NEWSVENDOR PROBLEMS	2008
WOS	Mango	Spain	Bacterial apical necrosis of mango in southern Spain:: A disease caused by Pseudomonas syringae pv. syringae	1998
WOS	Mango	Spain	BACTERIAL DISEASES THAT MAY OR DO EMERGE, WITH (POSSIBLE) ECONOMIC DAMAGE FOR EUROPE AND THE MEDITERRANEAN BASIN: NOTES ON EPIDEMIOLOGY, RISKS, PREVENTION AND MANAGEMENT ON FIRST OCCURRENCE	2012
WOS	Mango	Spain	Biology, ecology and integrated pest management of the white mango scale, Aulacaspis tubercularis Newstead, a new pest in southern Spain - a review	2020
WOS	Mango	Spain	Central nervous system activities of extract Mangifera indica L.	2020
WOS	Mango	Spain	Changes in nutrient contents in peel, pulp, and seed of cherimoya (Annona cherimola Mill.) in relation to organic mulching on the Andalusian tropical coast (Spain)	2020
WOS	Mango	Spain	Characterization of Fusarium mangiferae isolates from mango malformation disease in Southern Spain	2014
WOS	Mango	Spain	Climate risks opposite to the introduction of a tropical crop (mango) in the Guadalhorce valley (Malaga)	2014
WOS	Mango	Spain	Comparing the mango with other competing fruits at the Spanish marketplace: Results from a consumer panel	2000
WOS	Mango	Spain	Copper resistance in Pseudomonas syringae strains isolated from mango is encoded mainly by plasmids	2002
WOS	Mango	Spain	Current Situation and Future Prospects of Worldwide Mango Production and Market	2015
WOS	Mango	Spain	Effects of Pruning Mulch on Nutrient Concentration of Avocado (Persea americana Mill.) Fruit under Subtropical Conditions	2022
WOS	Mango	Spain	Environmentally friendly treatment alternatives to Bordeaux mixture for controlling bacterial apical necrosis (BAN) of mango	2012
WOS	Mango	Spain	Evaluation of three fertilization systems for 'MD-2' pineapple plants	2019
WOS	Mango	Spain	Field evaluation of treatments for the control of the bacterial apical necrosis of mango (Mangifera indica) caused by Pseudomonas syringae pv. syringae	2006
WOS	Mango	Spain	First Report of Branch Dieback in Mango Trees Caused by Neofusicoccum parvum in Spain	2016
WOS	Mango	Spain	First Report of Mango Malformation Disease Caused by Fusarium mangiferae in Spain	2012
WOS	Mango	Spain	First Report of Pantoea ananatis Causing Necrotic Symptoms in Mango Trees in the Canary Islands, Spain	2019
WOS	Mango	Spain	First Report of Rosellinia necatrix Causing White Root Rot in Mango Trees in Spain	2018
WOS	Mango	Spain	First Report of Verticillium Wilt Caused by Verticillium dahliae on Mango Trees (Mangifera indica) in Southern Spain.	2010
WOS	Mango	Spain	Further Support of Conspecificity of Oak and Mango Powdery Mildew and First Report of Erysiphe quercicola and Erysiphe alphitoides on Mango in Mainland Europe	2017
WOS	Mango	Spain	FUTURE MARKET DEVELOPMENT FOR NEW MANGO PLANTATIONS IN SPAIN	1990
WOS	Mango	Spain	Hoverfly pollination enhances yield and fruit quality in mango under protected cultivation	2022
WOS	Mango	Spain	Impact of Plant Covers on Nutrient Losses by Agricultural Runoff from the Taluses of Terraces with Subtropical Crops	2009
WOS	Mango	Spain	Impact of sustained-deficit irrigation on tree growth, mineral nutrition, fruit yield and quality of mango in Spain	2011
WOS	Mango	Spain	Income Differences and Prices of Tradables: Insights from an Online Retailer	2015
WOS	Mango	Spain	Influence of Pre-Harvest Bagging on the Incidence of Aulacaspis tubercularis Newstead (Hemiptera: Diaspididae) and Fruit Quality in Mango	2021
WOS	Mango	Spain	Integrated Fruit Production System Traces Quality and Safety for Brazilian Fruits	2011
WOS	Mango	Spain	Land-use changes in a small watershed in the Mediterranean landscape (SE Spain): environmental implications of a shift towards subtropical crops	2013
WOS	Mango	Spain	Litter decomposition and nitrogen release in a sloping Mediterranean subtropical agroecosystem on the coast of Granada (SE, Spain): Effects of floristic and topographic alteration on the slope	2009
WOS	Mango	Spain	Loquat	2009
WOS	Mango	Spain	Mango Cultivar Studies in Southern Mainland Spain	2009
WOS	Mango	Spain	Mango fruit quality improvements in response to water stress: implications for adaptation under environmental constraints	2021
WOS	Mango	Spain	Mango production in the world - present situation and future prospect	2016
WOS	Mango	Spain	MaxEnt prediction for potential risk of mango wilt caused by Ceratocystis fimbriata Ellis and Halst under different climate change scenarios in India	2020
WOS	Mango	Spain	Modification of the existing maximum residue levels and setting of import tolerances for thiabendazole in various crops	2021
WOS	Mango	Spain	Non-destructive measurement of ripening index of mango 'Osteen' using NIR spectroscopy techniques	2016
WOS	Mango	Spain	Opinion of the Scientific Panel on Plant Health on the Pest Risk Analysis made by Spain on Bactrocera zonata	2007
WOS	Mango	Spain	Pest categorisation of Aulacaspis tubercularis	2022
WOS	Mango	Spain	Pest categorisation of Paracoccus marginatus	2023
WOS	Mango	Spain	Pest categorisation of Pulvinaria psidii	2022
WOS	Mango	Spain	Pest categorisation of Sternochetus mangiferae	2018
WOS	Mango	Spain	Phenology and management of the white mango scale, Aulacaspis tubercularis Newstead (Hemiptera: Diaspididae), in Southern Spain	2021
WOS	Mango	Spain	Physico-chemical Quality Parameters of Mango (Mangifera indica L.) Fruits Grown in a Mediterranean Subtropical Climate (SE Spain)	2012
WOS	Mango	Spain	Physiological Behaviour of Mangos with Different Ploidy Levels	2013
WOS	Mango	Spain	Post-harvest management of citrus fruits: A review	2008
WOS	Mango	Spain	Predicting the habitat suitability of the invasive white mango scale, Aulacaspis tubercularis; Newstead, 1906 (Hemiptera: Diaspididae) using bioclimatic variables	2022
WOS	Mango	Spain	Preliminary Observations about Tommy Atkins Production Outdoors and under Plastic Greenhouse in Southern Mainland Spain	2009
WOS	Mango	Spain	Primary parasitoids of Aulacaspis tubercularis Newstead (Hemiptera: Diaspididae) occurring in Spanish mango orchards	2023
WOS	Mango	Spain	Pseudomonas syringae pv. syringae Associated With Mango Trees, a Particular Pathogen Within the Hodgepodge of the Pseudomonas syringae Complex	2019
WOS	Mango	Spain	Return Analysis of 'Osteen' and 'Kent' Mango Orchards in South-Eastern Mainland Spain	2013
WOS	Mango	Spain	Reuse of Pruning Waste from Subtropical Fruit Trees and Urban Gardens as a Source of Nutrients: Changes in the Physical, Chemical, and Biological Properties of the Soil	2022
WOS	Mango	Spain	Screening of phenolic compounds in by-product extracts from mangoes (Mangifera indica L.) by HPLC-ESI-QTOF-MS and multivariate analysis for use as a food ingredient	2014
WOS	Mango	Spain	Software Review: Mango Conversations-Spanish (Spain)	2014
WOS	Mango	Spain	Structure and Productivity of Spanish Mango Industry: a Farmers Survey Analysis	2009
WOS	Mango	Spain	Study on Performance of 'Keitt' Mango on Different Rootstocks in a Mediterranean Climate	2015
WOS	Mango	Spain	Subtropical fruit farming in Mediterranean weather hillside ecosystem: changes in vegetation	2017
WOS	Mango	Spain	Taste Testing and Consumer Preferences for Mango Cultivars: a Panel Analysis	2013
WOS	Mango	Spain	Tracing the geographical origin of Spanish mango (Mangifera indica L.) using stable isotopes ratios and multi-element profiles	2021
WOS	Mango	Spain	Tropical and subtropical fruits in Spain	2005
WOS	Mango	Spain	Trypanosomatid protozoa in plants of southeastern Spain: characterization by analysis of isoenzymes, kinetoplast DNA, and metabolic behavior	1998
WOS	Mango	Spain	Water use and fruit yield of mango (Mangifera indica L.) grown in a subtropical Mediterranean climate	2019
WOS	Mango	Spain	Zara: International brand image and fashion site launch in Western Europe	2011
Scopus	Mango	Spain	First report of Neofusicoccum mediterraneum causing stem end rot on Karuthakolumban mangoes	2015
Scopus	Mango	Spain	Evaluation of three fertilization systems for ‘MD-2’ pineapple plants	2019
Scopus	Mango	Spain	An economic analysis of culture mechanization: The case of the Spanish mango	2013
Scopus	Mango	Spain	Hoverfly pollination enhances yield and fruit quality in mango under protected cultivation	2022
Scopus	Mango	Spain	A Large Tn7-like Transposon Confers Hyperresistance to Copper in Pseudomonas syringae pv. syringae	2021
Scopus	Mango	Spain	Mango production in the world - Present situation and future prospect	2016
Scopus	Mango	Spain	Bacterial apical necrosis of mango in Southern Spain: A disease caused by Pseudomonas syringae pv. syringae	1998
Scopus	Mango	Spain	Mango	2016
Scopus	Mango	Spain	Advantages and disadvantages of cultivating mangoes (Mangifera indica L.) under subtropical conditions and potential of greenhouse cultivation of mango; [Ventajas y Desventajas del Cultivo del Mango (Mangifera indica L.) en Zonas Subtropicales y Potencial del Cultivo Bajo Invernadero]	2015
Scopus	Mango	Spain	Analysis of genetic diversity of Fusarium tupiense, the main causal agent of mango malformation disease in Southern Spain	2016
Scopus	Mango	Spain	Livestock feed potential of mango (Mangifera indica Linn) seed kernel	2024
Scopus	Mango	Spain	First report of branch dieback in mango trees caused by neofusicoccum parvum in Spain	2016
Scopus	Mango	Spain	Compositions, practices and constraints of home garden: the case of Bahir Dar city, Ethiopia	2024
Scopus	Mango	Spain	Environmentally friendly treatment alternatives to Bordeaux mixture for controlling bacterial apical necrosis (BAN) of mango	2012
Scopus	Mango	Spain	Pest categorisation of Paracoccus marginatus	2023
Scopus	Mango	Spain	Screening of phenolic compounds in by-product extracts from mangoes (Mangifera indica L.) by HPLC-ESI-QTOF-MS and multivariate analysis for use as a food ingredient	2014
Scopus	Mango	Spain	Pseudomonas syringae pv. Syringae associated with mango trees, a particular pathogen within the “hodgepodge” of the Pseudomonas syringae complex	2019
Scopus	Mango	Spain	A Pseudomonas syringae diversity survey reveals a differentiated phylotype of the pathovar syringae associated with the mango host and mangotoxin production	2013
Scopus	Mango	Spain	Comparing the mango with other competing fruits at the Spanish marketplace : Results from a consumer panel	2000
Scopus	Mango	Spain	Tracing the geographical origin of Spanish mango (Mangifera indica L.) using stable isotopes ratios and multi-element profiles	2021
Scopus	Mango	Spain	Fruit yield, growth and leaf-nutrient status of mango trees grafted on two rootstocks in a marginal growing area (South-East Spain)	2006
Scopus	Mango	Spain	Litter decomposition and nitrogen cycling from subtropical crops grown in orchard terraces in the coast of Granada (SE Spain); [Descomposición de hojarasca y reciclado del nitrógeno de frutales tropicales y subtropicales en terrazas de cultivo en la costa de Granada (SE España)]	2011
Scopus	Mango	Spain	Study on performance of 'Keitt' mango on different rootstocks in a Mediterranean climate	2015
Scopus	Mango	Spain	Characterization of Fusarium mangiferae isolates from mango malformation disease in Southern Spain	2014
Scopus	Mango	Spain	Changes in nutrient contents in peel, pulp, and seed of cherimoya (Annona cherimola Mill.) in relation to organic mulching on the Andalusian tropical coast (Spain)	2020
Scopus	Mango	Spain	Impact of sustained-deficit irrigation on tree growth, mineral nutrition, fruit yield and quality of mango in Spain	2011
Scopus	Mango	Spain	Tropical and subtropical fruits in Spain	2005
Scopus	Mango	Spain	Land-use changes in a small watershed in the Mediterranean landscape (SE Spain): Environmental implications of a shift towards subtropical crops	2013
Scopus	Mango	Spain	Irrigation strategies for mango (Mangifera indica L.) under water-scarcity scenario in the mediterranean subtropical environment	2018
Scopus	Mango	Spain	MaxEnt prediction for potential risk of mango wilt caused by Ceratocystis fimbriata Ellis and Halst under different climate change scenarios in India	2020
Scopus	Mango	Spain	Influence of pre-harvest bagging on the incidence of aulacaspis tubercularis newstead (Hemiptera: Diaspididae) and fruit quality in mango	2021
Scopus	Mango	Spain	Water use and fruit yield of mango (Mangifera indica L.) grown in a subtropical Mediterranean climate	2019
Scopus	Mango	Spain	Physiological behaviour of mangos with different ploidy levels	2013
Scopus	Mango	Spain	Phenology and management of the white mango scale, Aulacaspis tubercularis Newstead (Hemiptera: Diaspididae), in Southern Spain	2021
Scopus	Mango	Spain	Trends in world mango production and marketing	2017
Scopus	Mango	Spain	Mango fruit quality improvements in response to water stress: Implications for adaptation under environmental constraints	2021
Scopus	Mango	Spain	First report of verticillium wilt caused by verticillium dahliae on mango trees (mangifera indica) in southern Spain	2010
Scopus	Mango	Spain	First report of rosellinia necatrix causing white root rot in mango trees in Spain	2018
Scopus	Mango	Spain	Pantoea agglomerans as a new etiological agent of a bacterial necrotic disease of mango trees	2019
Scopus	Mango	Spain	Copper resistance in Pseudomonas syringae strains isolated from mango is encoded mainly by plasmids	2002
Scopus	Mango	Spain	Moldovan textile producer is now competitive with Europe	2007
Scopus	Mango	Spain	Predicting the habitat suitability of the invasive white mango scale, Aulacaspis tubercularis; Newstead, 1906 (Hemiptera: Diaspididae) using bioclimatic variables	2022
Scopus	Mango	Spain	Trends in Water-Energy Nexus and Carbon Emissions Balance in Axarquia Region, Spain, in the Period 1990–2030	2024
Scopus	Mango	Spain	Preliminary observations about Tommy atkins production outdoors and under plastic greenhouse in southern mainland Spain	2009
Scopus	Mango	Spain	Mango cultivar studies in southern Mainland Spain	2009
Scopus	Mango	Spain	Trypanosomatid protozoa in plants of southeastern Spain: Characterization by analysis of isoenzymes, kinetoplast DNA, and metabolic behavior	1998
Scopus	Mango	Spain	Taste testing and consumer preferences for mango cultivars: A panel analysis	2013
Scopus	Mango	Spain	Primary parasitoids of Aulacaspis tubercularis Newstead (Hemiptera: Diaspididae) occurring in Spanish mango orchards	2023
Scopus	Mango	Spain	Application of low-pressure gas chromatography/tandem mass spectrometry to the determination of pesticide residues in tropical fruits	2007
Scopus	Mango	Spain	Structure and productivity of spanish mango industry: A farmers survey analysis	2009
Scopus	Mango	Spain	The antioxidant response mechanism of flavonoids in ‘Tainong 1’ mango pulp under enhanced UV-B radiation	2024
Scopus	Mango	Spain	Biology, ecology and integrated pest management of the white mango scale, Aulacaspis tubercularis Newstead, a new pest in southern Spain - a review	2020
Scopus	Mango	Spain	Field evaluation of treatments for the control of the bacterial apical necrosis of mango (Mangifera indica) caused by Pseudomonas syringae pv. syringae	2006
Scopus	Mango	Spain	Different factors involved in the low fruit set of mango (Mangifera indica)	2019
Scopus	Mango	Spain	Current situation and future prospects of worldwide mango production and market	2015
Scopus	Mango	Spain	Return analysis of 'Osteen' and 'Kent' mango orchards in South-Eastern Mainland Spain	2013
Scopus	Mango	Spain	Pest categorisation of Pulvinaria psidii	2022
Scopus	Mango	Spain	Effects of Pruning Mulch on Nutrient Concentration of Avocado (Persea americana Mill.) Fruit under Subtropical Conditions	2022
Scopus	Mango	Spain	Two new mango cultivars from Australia: 'Lady Jane' and 'Lady Grace'	2017
Scopus	Mango	Spain	Pest categorisation of Aulacaspis tubercularis	2022
Scopus	Mango	Spain	Bacterial diseases that may or do emerge, with (possible) economic damage for europe and the mediterranean basin: Notes on epidemiology, risks, prevention and management on first occurrence	2012
Scopus	Mango	Spain	Production and characterization of wine from mango (mangifera indica L.) fruit juice	2012
Scopus	Mango	Spain	Litter decomposition and nitrogen release in a sloping Mediterranean subtropical agroecosystem on the coast of Granada (SE, Spain): Effects of floristic and topographic alteration on the slope	2009
Scopus	Mango	Spain	HPLC-DAD-Q-ToF-MS profiling of phenolic compounds from mango (Mangifera indica L.) seed kernel of different cultivars and maturation stages as a preliminary approach to determine functional and nutraceutical value	2021
Scopus	Mango	Spain	Monitoring the pollution risk and water use in orchard terraces with mango and cherimoya trees by drainage lysimeters	2011
Scopus	Mango	Spain	Pest categorisation of Sternochetus mangiferae	2018
Scopus	Mango	Spain	First report of Scirtothrips dorsalis Hood in the Canary Islands	2023
Scopus	Mango	Spain	Post-harvest management of citrus fruits: A review	2008
Scopus	Mango	Spain	Integrated fruit production system traces quality and safety for Brazilian fruits	2011
Scopus	Mango	Spain	Mineralization of bagged pruning waste in agrosystem on the subtropical coast of Andalusia (Spain)	2020
Scopus	Mango	Spain	Modification of the existing maximum residue levels and setting of import tolerances for thiabendazole in various crops	2021
Scopus	Mango	Spain	Further support of conspecificity of oak and mango powdery mildew and first report of Erysiphe quercicola and Erysiphe alphitoides on mango in mainland Europe	2017
Scopus	Mango	Spain	Physico-chemical quality parameters of mango (Mangifera indica L.) fruits grown in a mediterranean subtropical climate (SE Spain)	2012
Scopus	Mango	Spain	First report of Pantoea ananatis causing necrotic symptoms in mango trees in the Canary Islands, Spain	2019
Scopus	Mango	Spain	Biological Control and Cross Infections of the Neofusicoccum spp. Causing Mango Postharvest Rots in Spain	2024
Scopus	Mango	Spain	The polysaccharides of mango seeds (mangifera indica, var. bullock's heart)	1973
WOS	Mango	Syria	Pest categorisation of Nipaecoccus viridis	2023
Scopus	Mango	Tunisia	Correction to: Towards estimating the economic cost of invasive alien species to African crop and livestock production (CABI Agriculture and Bioscience, (2021), 2, 1, (18), 10.1186/s43170-021-00038-7)	2021
Scopus	Mango	Tunisia	Global Assessment of Air Pollution Indices of Trees and Shrubs for Biomonitoring and Green Belt Development – A Tabulated Review	2023
WOS	Mango	Turkey	BACTERIAL DISEASES THAT MAY OR DO EMERGE, WITH (POSSIBLE) ECONOMIC DAMAGE FOR EUROPE AND THE MEDITERRANEAN BASIN: NOTES ON EPIDEMIOLOGY, RISKS, PREVENTION AND MANAGEMENT ON FIRST OCCURRENCE	2012
WOS	Mango	Turkey	Determination of 301 pesticide residues in tropical fruits imported to Turkey using LC-MS/MS and GC-MS	2023
WOS	Mango	Turkey	Loquat	2009
WOS	Mango	Turkey	Nutritional composition, content of bioactive compounds, and hydrophilic antioxidant capacity of selected Costa Rican fruits	2022
WOS	Mango	Turkey	Pest categorisation of Nipaecoccus viridis	2023
WOS	Mango	Turkey	The importance of Pistacia species for pistachio production in Turkey	2016
WOS	Mango	Turkey	Turkey - The challenge of a new role - Mango,A	1997
WOS	Mango	Turkey	TURKEY - THE CHALLENGE OF A NEW ROLE - MANGO,A	1995
WOS	Mango	Turkey	Water-use efficiency and evapotranspiration of mango orchard grown in northeastern region of Brazil	2009
Scopus	Mango	Turkey	Population structure of sumac (Rhus coriaria L.) from Türkiye based on transcriptome-developed SSR marker	2023
Scopus	Mango	Turkey	Determination of 301 pesticide residues in tropical fruits imported to Turkey using LC–MS/MS and GC-MS	2023
Scopus	Mango	Turkey	Nutritional composition, content of bioactive compounds, and hydrophilic antioxidant capacity of selected Costa Rican fruits; [Composición nutricional, contenido de compuestos bioactivos y capacidad antioxidante hidrofílica de frutas costarricenses seleccionadas1]	2022
Scopus	Mango	Turkey	Bacterial diseases that may or do emerge, with (possible) economic damage for europe and the mediterranean basin: Notes on epidemiology, risks, prevention and management on first occurrence	2012
Scopus	Mango	Turkey	Comparative evaluation of different organic fertilizer on the soil fertility, leaf mineral composition, and growth performance of mango seedlings (Magnifera indica L.)	2008
Scopus	Mango	Turkey	Pest categorisation of Nipaecoccus viridis	2023
Scopus	Mango	Turkey	Research on adaptation of different tropical fruit species to Antalya conditions	2020
Scopus	Mango	Turkey	The importance of Pistacia species for pistachio production in Turkey	2016
WOS	Papaya	France	Organic production of vinegar from mango and papaya	2021
WOS	Papaya	France	Papaya Industry in Kenya: Production, Consumption and Outlook	2014
WOS	Papaya	France	An Insight into the Post Harvest Handling and Storage of Papaya (Carica papaya L.)	2010
WOS	Papaya	France	Occurrence of papaya ringspot potyvirus and cucurbit viruses in Nepal	1997
WOS	Papaya	France	Molecular evidence that zucchini yellow fleck virus is a distinct and variable potyvirus related to papaya ringspot virus and Moroccan watermelon mosaic virus	2007
WOS	Papaya	France	VARIABILITY IN THE TRANSMISSION EFFICIENCY OF POTYVIRUSES BY DIFFERENT CLONES OF APHIS-GOSSYPII	1992
WOS	Papaya	France	PRESENCE OF CUCURBIT VIRUSES IN ANKARA AND ANTALYA PROVINCE AND MOLECULAR CHARACTERIZATION OF COAT PROTEIN GENE OF ZUCCHINI YELLOW MOSAIC VIRUS TURKISH ISOLATES	2019
WOS	Papaya	France	Biological characterization and complete nucleotide sequence of a Tunisian isolate of Moroccan watermelon mosaic virus	2008
WOS	Papaya	France	Reasoned opinion on the modification of the existing MRLs for difenoconazole in various crops	2013
WOS	Papaya	France	Integrated Fruit Production System Traces Quality and Safety for Brazilian Fruits	2011
WOS	Papaya	France	Relative incidence, spatial distribution and genetic diversity of cucurbit viruses in eastern Spain	2013
WOS	Papaya	France	Fungal Systematics and Evolution: FUSE 1	2015
WOS	Papaya	France	Recent Advances in the Management of Fungal Pathogens of Fruit Crops	2010
WOS	Papaya	France	Pest risk assessment made by France on Panonychus citri considered by France as harmful in French overseas departments of French Guiana and Martinique Scientific Opinion of the Panel on Plant Health	2008
WOS	Papaya	Spain	Papaya greenhouse cultivation in south-east Spain	2019
WOS	Papaya	Spain	Protected cultivation of 'BH-65', 'Siluer, 'Sensation', 'Intenzza' and 'Red Lady' papaya cultivars in South East Spain	2020
WOS	Papaya	Spain	Profit Analysis of Papaya Crops under Greenhouses as an Alternative to Traditional Intensive Horticulture in Southeast Spain	2019
WOS	Papaya	Spain	Fruit quality characterization and harvest maturity index of three papaya cultivars grown in greenhouses in south-east Spain	2019
WOS	Papaya	Spain	Greenhouse cultivation of papaya	2007
WOS	Papaya	Spain	Plant Growth, Yield, and Fruit Size Improvements in 'Alicia' Papaya Multiplied by Grafting	2023
WOS	Papaya	Spain	Sample size for the evaluation of 'BH-65' papaya fruits under protected cultivation	2019
WOS	Papaya	Spain	The Production and Quality of Different Varieties of Papaya Grown under Greenhouse in Short Cycle in Continental Europe	2019
WOS	Papaya	Spain	Fruit growth model, thermal requirements and fruit size determinants in papaya cultivars grown under subtropical conditions	2019
WOS	Papaya	Spain	An Insight into the Post Harvest Handling and Storage of Papaya (Carica papaya L.)	2010
WOS	Papaya	Spain	Active Control of Greenhouse Climate Enhances Papaya Growth and Yield at an Affordable Cost	2021
WOS	Papaya	Spain	Effect of High Hydrostatic Pressure on the Extractability and Bioaccessibility of Carotenoids and Their Esters from Papaya (Carica papaya L.) and Its Impact on Tissue Microstructure	2021
WOS	Papaya	Spain	Phylogeographic diversity and population structure of Carica papaya L. revealed through nuclear microsatellites	2020
WOS	Papaya	Spain	RESPONSES OF SOME TROPICAL AND SUBTROPICAL CULTURES TO ENDOMYCORRHIZAL FUNGI	1995
WOS	Papaya	Spain	Fruit thinning in 'BH-65' and 'Intenzza' papaya grown in greenhouses	2019
WOS	Papaya	Spain	ACTINIDIN IN KIWIFRUIT CULTIVARS	1995
WOS	Papaya	Spain	First Report of Powdery Mildew Elicited by Erysiphe diffusa on Papaya (Carica papaya) in Spain	2019
WOS	Papaya	Spain	Leaf age does not justify its early removal in Carica papaya L	2020
WOS	Papaya	Spain	Assessment of two sex-determining procedures in 'BH-65' papaya from an economical and developmental point of view	2018
WOS	Papaya	Spain	Pest categorisation of Paracoccus marginatus	2023
WOS	Papaya	Spain	Tropical and subtropical fruits in Spain	2005
WOS	Papaya	Spain	Determination of the Best Planting Season for the Protected Cultivation of Papaya	2022
WOS	Papaya	Spain	Flower development in 'BH-65' papaya grown in plastic greenhouses in south-east Spain	2019
WOS	Papaya	Spain	Occurrence, distribution, and relative incidence of mosaic viruses infecting field-grown melon in Spain	1998
WOS	Papaya	Spain	Postharvest behavior of three papaya clultivars produced in mesh greenhouse in Tenerife (Canary Islands, Spain)	2007
WOS	Papaya	Spain	Diversity among landraces of Indian snapmelon (Cucumis melo var. momordica)	2007
WOS	Papaya	Spain	Cucurbit aphid-borne yellows virus is prevalent in field-grown cucurbit crops of southeastern Spain	2007
WOS	Papaya	Spain	Epidemics of aphid-transmitted viruses in melon crops in Spain	2003
WOS	Papaya	Spain	Biological characterization and complete nucleotide sequence of a Tunisian isolate of Moroccan watermelon mosaic virus	2008
WOS	Papaya	Spain	Integrated Fruit Production System Traces Quality and Safety for Brazilian Fruits	2011
WOS	Papaya	Spain	Relative incidence, spatial distribution and genetic diversity of cucurbit viruses in eastern Spain	2013
WOS	Papaya	Spain	Long-Term Monitoring of Aphid-Transmitted Viruses in Melon and Zucchini Crops: Genetic Diversity and Population Structure of Cucurbit Aphid-Borne Yellows Virus and Watermelon Mosaic Virus	2023
WOS	Papaya	Spain	Fungal Systematics and Evolution: FUSE 1	2015
WOS	Papaya	Italy	The pawpaw research program at the Horticulture Department of the University of Florence	2003
WOS	Papaya	Italy	ASIMINA TRILOBA (PAWPAW) GERMPLASM IN ROMANIA	2012
WOS	Papaya	Italy	An Insight into the Post Harvest Handling and Storage of Papaya (Carica papaya L.)	2010
WOS	Papaya	Italy	Pest categorisation of Paracoccus marginatus	2023
WOS	Papaya	Italy	Molecular evidence that zucchini yellow fleck virus is a distinct and variable potyvirus related to papaya ringspot virus and Moroccan watermelon mosaic virus	2007
WOS	Papaya	Italy	New Selections of Pawpaw (Asimina triloba (L) Dunal)	2008
WOS	Papaya	Italy	A potexvirus related to Papaya mosaic virus isolated from moss rose (Portulaca grandiflora) in Italy	2004
WOS	Papaya	Italy	Integrated Fruit Production System Traces Quality and Safety for Brazilian Fruits	2011
WOS	Papaya	Italy	Thermal desorption direct analysis in real-time high-resolution mass spectrometry and machine learning allow the rapid authentication of ground black pepper and dried oregano: A proof-of-concept study	2023
WOS	Papaya	Italy	Export of fresh and processed vegetables from Bangladesh	1996
WOS	Papaya	Albania	Thermal desorption direct analysis in real-time high-resolution mass spectrometry and machine learning allow the rapid authentication of ground black pepper and dried oregano: A proof-of-concept study	2023
WOS	Papaya	Greece	Pest categorisation of Paracoccus marginatus	2023
WOS	Papaya	Turkey	Valorization of underutilized North American pawpaw (Asimina triloba): investigation as a lipid oxidation inhibitor in turkey homogenate model system	2018
WOS	Papaya	Turkey	Physicochemical Characteristics and Fatty Acid Composition of Four Papaya Cultivars Grown under Plastic Greenhouse Conditions	2012
WOS	Papaya	Turkey	Comparative evaluation of volatiles, phenolics, sugars, organic acids. and antioxidant properties of Sel-42 and Tainung papaya varieties	2015
WOS	Papaya	Turkey	Growth, yield and fruit quality of three papaya cultivars grown under protected cultivation	2012
WOS	Papaya	Turkey	Vegetable grafting in Thailand	2021
WOS	Papaya	Turkey	Antioxidant capacity of juice from different papaya (Carica papaya L.) cultivars grown under greenhouse conditions in Turkey	2011
WOS	Papaya	Turkey	Current status of virus infections in cucurbit plantations in Ankara and Antalya provinces	2012
WOS	Papaya	Turkey	Scleroramularia gen. nov. associated with sooty blotch and flyspeck of apple and pawpaw from the Northern Hemisphere	2011
WOS	Papaya	Turkey	PRESENCE OF CUCURBIT VIRUSES IN ANKARA AND ANTALYA PROVINCE AND MOLECULAR CHARACTERIZATION OF COAT PROTEIN GENE OF ZUCCHINI YELLOW MOSAIC VIRUS TURKISH ISOLATES	2019
WOS	Papaya	Turkey	Detection and molecular characterization of viruses infecting edible seed squash in Turkey	2021
WOS	Papaya	Turkey	Nutritional composition, content of bioactive compounds, and hydrophilic antioxidant capacity of selected Costa Rican fruits	2022
WOS	Papaya	Turkey	Serological Identification of Virus in Watermelon Production Fields in the Tocantins State	2015
WOS	Papaya	Turkey	Current Status of Some Cucurbit Viruses in Cukurova Region (Adana and Mersin Provinces) of Turkey and Molecular Characterization of Zucchini Yellow Mosaic Virus Isolates	2016
WOS	Papaya	Turkey	Occurrence of cucurbit viruses on field-grown melon and watermelon in the Thrace region of Turkey	2006
WOS	Papaya	Turkey	Thermal desorption direct analysis in real-time high-resolution mass spectrometry and machine learning allow the rapid authentication of ground black pepper and dried oregano: A proof-of-concept study	2023
WOS	Papaya	Turkey	Molecular characterization and identification of economically important Potyviruses in Cucurbitaceae family from Gujranwala division of Punjab, Pakistan	2021
WOS	Papaya	Lebanon	Incidence and management of virus diseases of cucurbits in Lebanon	2000
WOS	Papaya	Israel	Greenhouse cultivation of papaya	2007
WOS	Papaya	Israel	Use of a real-time LAMP isothermal assay for detecting 16SrII and XII phytoplasmas in fruit and weeds of the Ethiopian Rift Valley	2011
WOS	Papaya	Israel	Amelioration of Oxidative Stress in Red Blood Cells from Patients with β-thalassemia Major and Intermedia and E-β-thalassemia Following Administration of a Fermented Papaya Preparation	2010
WOS	Papaya	Israel	Pest categorisation of Paracoccus marginatus	2023
WOS	Papaya	Israel	First Report of Papaya (Carica papaya) Naturally Infected With the Introduced Tomato yellow leaf curl virus-Israel	2016
WOS	Papaya	Israel	Analysis of carotenoids with emphasis on 9-cis β-carotene in vegetables and fruits commonly consumed in Israel	1998
WOS	Papaya	Israel	Diversity among landraces of Indian snapmelon (Cucumis melo var. momordica)	2007
WOS	Papaya	Israel	An isolate of 'Candidatus Phytoplasma australiense' group associated with Nivun Haamir dieback disease of papaya in Israel	2005
WOS	Papaya	Morocco	WATERMELON MOSAIC VIRUS-MOROCCO IS A DISTINCT POTYVIRUS	1993
WOS	Papaya	Morocco	First report of cucurbit aphid-borne yellows virus from Morocco	2018
WOS	Papaya	Morocco	Biological characterization and complete nucleotide sequence of a Tunisian isolate of Moroccan watermelon mosaic virus	2008
WOS	Papaya	Morocco	Traditional herbal therapies for hypertension: A systematic review of global ethnobotanical field studies	2020
WOS	Papaya	Algeria	Algerian watermelon mosaic virus (AWMV):: a new potyvirus species in the PRSV cluster	2008
WOS	Papaya	Algeria	Traditional herbal therapies for hypertension: A systematic review of global ethnobotanical field studies	2020
WOS	Papaya	Tunisia	Biological characterization and complete nucleotide sequence of a Tunisian isolate of Moroccan watermelon mosaic virus	2008
WOS	Papaya	Egypt	Influence of effective microorganisms on growth and fruit characteristics of papaya in Egypt	2001
WOS	Papaya	Egypt	Evaluation of antiviral activity of Carica papaya leaves against SARS-CoV-2 assisted by metabolomic profiling	2022
WOS	Papaya	Egypt	Incidence of Papaya ringspot virus infecting squash in Egypt	2009
WOS	Papaya	Egypt	Resistance to Papaya ringspot virus-Watermelon Strain (PRSV-W) in the Desert Watermelon Citrullus colocynthis	2016
WOS	Papaya	Egypt	EGYPTIAN ISOLATES OF PAPAYA RINGSPOT VIRUS FORM A MOLECULARLY DISTINCT CLADE	2011
WOS	Cherimoya	Spain	Techniques of cherimoya cultivation in Spain	1999
WOS	Cherimoya	Spain	Changes in nutrient contents in peel, pulp, and seed of cherimoya (Annona cherimola Mill.) in relation to organic mulching on the Andalusian tropical coast (Spain)	2020
WOS	Cherimoya	Spain	Tissue culture in cherimoya	1999
WOS	Cherimoya	Spain	Characterization of cherimoya germplasm by isozyme markers	1998
WOS	Cherimoya	Spain	Reproductive barriers in Annona cherimola (Mill.) outside of its native area	2011
WOS	Cherimoya	Spain	Geographic variation for isozymes in cherimoya (Annona cherimola Mill.)	2004
WOS	Cherimoya	Spain	BIOTECHNOLOGY APPLIED TO ANNONA SPECIES: A REVIEW	2014
WOS	Cherimoya	Spain	ULTRASTRUCTURAL-CHANGES IN CHERIMOYA FRUIT INJURED BY CHILLING	1992
WOS	Cherimoya	Spain	Germplasm collection and fruit characterisation of cherimoya (Annona cherimola) in Loja Province, Ecuador, an important centre of biodiversity	2006
WOS	Cherimoya	Spain	Identification and quantification of phenolic and other polar compounds in the edible part of Annona cherimola and its by-products by HPLC-DAD-ESI-QTOF-MS	2015
WOS	Cherimoya	Spain	Genetic diversity in a worldwide collection of cherimoya cultivars	2005
WOS	Cherimoya	Spain	Determination of lipid composition of the two principal cherimoya cultivars grown in Andalusian Region	2016
WOS	Cherimoya	Spain	Marketing of Cherimoya in the Andes for the Benefit of the Rural Poor and as a Tool for Agrobiodiversity Conservation	2009
WOS	Cherimoya	Spain	Improving cherimoya (Annona clierimola Mill.) cultivation exploring its centre of origin	2002
WOS	Cherimoya	Spain	Hand pollination effects on the set and development of cherimoya (Annona cherimola) fruit in a humid climate	1996
WOS	Cherimoya	Spain	The Spanish germplasm Bank of cherimoya (Annona cherimola Mill.)	1999
WOS	Cherimoya	Spain	Development of an Effective Sonotrode Based Extraction Technique for the Recovery of Phenolic Compounds with Antioxidant Activities in Cherimoya Leaves	2022
WOS	Cherimoya	Spain	Promising cherimoya (Annona cherimola Mill.) accessions in Loja province, southern Ecuador	1999
WOS	Cherimoya	Spain	Melatonin Treatments Reduce Chilling Injury and Delay Ripening, Leading to Maintenance of Quality in Cherimoya Fruit	2023
WOS	Cherimoya	Spain	Reuse of Pruning Waste from Subtropical Fruit Trees and Urban Gardens as a Source of Nutrients: Changes in the Physical, Chemical, and Biological Properties of the Soil	2022
WOS	Cherimoya	Spain	Amplification of Cherimoya (Annona cherimola Mill.) with Chloroplast-Specific Markers: Geographical Implications on Diversity and Dispersion Studies	2022
WOS	Cherimoya	Spain	Subtropical fruit farming in Mediterranean weather hillside ecosystem: changes in vegetation	2017
WOS	Cherimoya	Spain	Flowering Pattern and Fruitful Capacity of 'Fino de Jete' Cherimoya Shoots	2013
WOS	Cherimoya	Spain	An ultra-low pressure pneumatic jamming impact device to non-destructively assess cherimoya firmness	2019
WOS	Cherimoya	Spain	Foliar Application of Urea Advances Bud Break, Bloom and Harvest in Cherimoya (Annona cherimola Mill.)	2013
WOS	Cherimoya	Spain	Assessment of Pollination Strategies in Cherimoya	2012
WOS	Cherimoya	Spain	Fruit Development and Maturation Phenology of 'Fino de Jete' Cherimoya	2013
WOS	Cherimoya	Spain	Litter decomposition and nitrogen release in a sloping Mediterranean subtropical agroecosystem on the coast of Granada (SE, Spain): Effects of floristic and topographic alteration on the slope	2009
WOS	Cherimoya	Spain	Water Use and Leaf Nutrient Status for Terraced Cherimoya Trees in a Subtropical Mediterranean Environment	2019
WOS	Cherimoya	Spain	ACTUALITY AND PERSPECTIVES OF ANNONACEOUS IN THE WORLD	2014
WOS	Cherimoya	Spain	Comparative aspects of energy metabolism in plant trypanosomatids	1997
WOS	Cherimoya	Spain	Characterisation of 10 cherimoya (Annona cherimola Mill.) cultivars and their response to artificial pollination in Quillota, Chile	1999
WOS	Cherimoya	Spain	Structure and Productivity of Spanish Mango Industry: a Farmers Survey Analysis	2009
WOS	Cherimoya	Spain	Characterization of Phytomonas isolated from fruits by electrophoretic isoenzymes and kinetoplast-DNA analysis	1996
WOS	Cherimoya	Spain	Land-use changes in a small watershed in the Mediterranean landscape (SE Spain): environmental implications of a shift towards subtropical crops	2013
WOS	Cherimoya	Spain	Effects of Pruning Mulch on Nutrient Concentration of Avocado (Persea americana Mill.) Fruit under Subtropical Conditions	2022
WOS	Cherimoya	Spain	Determination of the Bioactive Effect of Custard Apple By-Products by In Vitro Assays	2022
WOS	Cherimoya	Spain	Trypanosomatid protozoa in plants of southeastern Spain: characterization by analysis of isoenzymes, kinetoplast DNA, and metabolic behavior	1998
WOS	Cherimoya	Spain	Impact of Plant Covers on Nutrient Losses by Agricultural Runoff from the Taluses of Terraces with Subtropical Crops	2009
WOS	Cherimoya	Italy	Yield, pomological characteristics, bioactive compounds and antioxidant activity of Annona cherimola Mill. grown in mediterranean climate	2019
WOS	Cherimoya	Italy	Radical scavenging, antioxidant and metal chelating activities of Annona cherimola Mill. (cherimoya) peel and pulp in relation to their total phenolic and total flavonoid contents	2012
WOS	Cherimoya	Italy	RESEARCH ON THE SUBTROPICAL FRUITS PRODUCED IN CALABRIA - THE CHERIMOYA (ANNONA-CHERIMOLA, MILL)	1993
WOS	Cherimoya	Italy	Control of browning in frozen puree of cherimoya (Annona cherimola, Mill.) fruit	1998
WOS	Cherimoya	Lebanon	EXPLORING THE STATE OF ANNONA (ANNONA SP.) CULTIVATION IN LEBANON THROUGH A SURVEY TARGETING LOCAL NURSERIES AND FARMERS	2020
WOS	Cherimoya	Lebanon	EFFECT OF DIFFERENT LOCALIZED IRRIGATION SYSTEMS ON GROWTH AND PRODUCTION OF SUGAR APPLE (ANNONA SQUAMOSA L.)	2019
WOS	Cherimoya	Israel	Characterization of cherimoya germplasm by isozyme markers	1998
WOS	Cherimoya	Israel	ACTUALITY AND PERSPECTIVES OF ANNONACEOUS IN THE WORLD	2014
WOS	Dragonfruit	Israel	R&D of Pitahayas - Dragonfruit - Vine Cacti: Limitations and Challenges and the Current Global Market	2015
WOS	Guava	Spain	Tropical and subtropical fruits in Spain	2005
WOS	Guava	Spain	Pest categorisation of Pulvinaria psidii	2022
WOS	Guava	Spain	Pest categorisation of Zaprionus indianus	2022
WOS	Guava	Spain	Integrated Fruit Production System Traces Quality and Safety for Brazilian Fruits	2011
WOS	Guava	Spain	Pest categorisation of Paracoccus marginatus	2023
WOS	Guava	Spain	Opinion of the Scientific Panel on Plant Health on the Pest Risk Analysis made by Spain on Bactrocera zonata	2007
WOS	Guava	Spain	BACTERIAL DISEASES THAT MAY OR DO EMERGE, WITH (POSSIBLE) ECONOMIC DAMAGE FOR EUROPE AND THE MEDITERRANEAN BASIN: NOTES ON EPIDEMIOLOGY, RISKS, PREVENTION AND MANAGEMENT ON FIRST OCCURRENCE	2012
WOS	Guava	France	A comprehensive review on Sauvignon blanc aroma with a focus on certain positive volatile thiols	2012
WOS	Guava	France	Integrated Fruit Production System Traces Quality and Safety for Brazilian Fruits	2011
WOS	Guava	France	Recent Advances in the Management of Fungal Pathogens of Fruit Crops	2010
WOS	Guava	France	BACTERIAL DISEASES THAT MAY OR DO EMERGE, WITH (POSSIBLE) ECONOMIC DAMAGE FOR EUROPE AND THE MEDITERRANEAN BASIN: NOTES ON EPIDEMIOLOGY, RISKS, PREVENTION AND MANAGEMENT ON FIRST OCCURRENCE	2012
WOS	Guava	Italy	First Field Record of the Tropical Red-Banded Thrips Selenothrips rubrocinctus (Thripidae: Panchaetothripinae) in Europe	2021
WOS	Guava	Italy	Integrated Fruit Production System Traces Quality and Safety for Brazilian Fruits	2011
WOS	Guava	Italy	Pest categorisation of Paracoccus marginatus	2023
WOS	Guava	Italy	BACTERIAL DISEASES THAT MAY OR DO EMERGE, WITH (POSSIBLE) ECONOMIC DAMAGE FOR EUROPE AND THE MEDITERRANEAN BASIN: NOTES ON EPIDEMIOLOGY, RISKS, PREVENTION AND MANAGEMENT ON FIRST OCCURRENCE	2012
WOS	Guava	Greece	Pest categorisation of Paracoccus marginatus	2023
WOS	Guava	Turkey	Diet of two nectarivorous bats, Erophylla sezekorni and Monophyllus redmani (Phyllostomidae), on Puerto Rico	2006
WOS	Guava	Turkey	BACTERIAL DISEASES THAT MAY OR DO EMERGE, WITH (POSSIBLE) ECONOMIC DAMAGE FOR EUROPE AND THE MEDITERRANEAN BASIN: NOTES ON EPIDEMIOLOGY, RISKS, PREVENTION AND MANAGEMENT ON FIRST OCCURRENCE	2012
WOS	Guava	Syria	Hymenopteran parasitoids (Figitidae and Pteromalidae) of Ceratitis capitata (Diptera: Tephritidae) on loquat and guava in Tartous, Syria	2015
WOS	Guava	Syria	Field parasitism levels of Ceratitis capitata larvae (Diptera: Tephritidae) by Aganaspis daci on different host fruit species in the coastal region of Tartous, Syria	2016
WOS	Guava	Lebanon	BACTERIAL DISEASES THAT MAY OR DO EMERGE, WITH (POSSIBLE) ECONOMIC DAMAGE FOR EUROPE AND THE MEDITERRANEAN BASIN: NOTES ON EPIDEMIOLOGY, RISKS, PREVENTION AND MANAGEMENT ON FIRST OCCURRENCE	2012
WOS	Guava	Israel	Guava breeding in Israel	2007
WOS	Guava	Israel	Aroma volatile compositions of high- and low-aromatic guava varieties	2011
WOS	Guava	Israel	Guava World-Wide Breeding: Major Techniques and Cultivars and Future Challenges	2012
WOS	Guava	Israel	Postharvest Longevity and Responsiveness of Guava Varieties with Distinctive Climacteric Behaviors to 1-Methylcyclopropene	2009
WOS	Guava	Israel	Evaluation of the genetic diversity in the feijoa accessions maintained at Santa Catarina, Brazil	2020
WOS	Guava	Israel	Pest categorisation of Paracoccus marginatus	2023
WOS	Guava	Israel	Successful field trial of attractive toxic sugar bait (ATSB) plant-spraying methods against malaria vectors in the Anopheles gambiae complex in Mali, West Africa	2010
WOS	Guava	Israel	Field experiments of Anopheles gambiae attraction to local fruits/seedpods and flowering plants in Mali to optimize strategies for malaria vector control in Africa using attractive toxic sugar bait methods	2010
WOS	Guava	Israel	BACTERIAL DISEASES THAT MAY OR DO EMERGE, WITH (POSSIBLE) ECONOMIC DAMAGE FOR EUROPE AND THE MEDITERRANEAN BASIN: NOTES ON EPIDEMIOLOGY, RISKS, PREVENTION AND MANAGEMENT ON FIRST OCCURRENCE	2012
WOS	Guava	Algeria	Anticholinesterase and antioxidant activities of foliar extract from a tropical species: Psidium guajava L. (Myrtaceae) grown in Algeria	2019
WOS	Guava	Egypt	First record of black spot disease infecting Guava fruits in Egypt and its pre and post-harvest management	2019
WOS	Guava	Egypt	Survey and Seasonal Abundance of Mealybug Species, their Parasitoids and Associated Predators on Guava Trees in Egypt	2016
WOS	Guava	Egypt	Aroma-based discrimination of Egyptian versus Indian guava fruits and in response to probiotics as analyzed via SPME/GC-MS and chemometric tools	2023
WOS	Guava	Egypt	Descriptions of two new species of phytoseiid mites (Acari: Phytoseiidae) from Egypt	2004
WOS	Guava	Egypt	Comparative Chemical Profiles of the Essential Oils from Different Varieties of Psidium guajava L.	2021
WOS	Guava	Egypt	Stimulating rooting of guava cuttings by chemical and physical treatments	2018
WOS	Guava	Egypt	First Report of Meloidogyne enterolobii (Guava Root-Knot Nematode) Infecting Guava (Psidium guajava) in Egypt	2023
WOS	Guava	Egypt	Predicting nitrogen, magnesium and iron nutritional status in some perennial crops using a portable chlorophyll meter	1999
WOS	Guava	Egypt	Residue, dissipation, and dietary intake evaluation of fenpyroximate acaricide in/on guava, orange, and eggplant under open field condition	2022
WOS	Guava	Egypt	Total antioxidant potential of juices, beverages and hot drinks consumed in Egypt screened by DPPH in vitro assay	2008
WOS	Guava	Egypt	Total antioxidant potential of juices and beverages - Screening by DPPH in vitro assay	2008
WOS	Guava	Egypt	Potential of the entomopathogenic nematode, Heterorhabditis marelatus, isolate in controlling the peach fruit fly, Bactrocera zonata (Saunders) (Diptera: Tiphritidae)	2018
WOS	Guava	Egypt	Population Abundance of the African Scale Insect, Lecanodiaspis africana Newst. and its Parasitoid, Scutellista cyanea Motch. in Upper Egypt	2010
WOS	Guava	Egypt	Influence of edible coatings chitosan/PVP blending with salicylic acid on biochemical fruit skin browning incidence and shelf life of guava fruits cv. 'Banati'	2018
WOS	Guava	Egypt	The Role of Private Sector Researchers for Improvement of the Field and Post-Harvest Performance of the Grape Crop in Egypt	2009
WOS	Guava	Egypt	Seasonal Abundance of the Sunt Wax Scale Insect, Ceroplastes africanus Green (Homoptera: Coccidae) and Its Parasitoids in Upper Egypt	2010
WOS	Guava	Egypt	Microbiological and physicochemical criteria of fruit juices sold in Egypt: Incidence of spore-forming bacteria	2015
WOS	Guava	Egypt	Comparative study on five isolates of Colletotrichum gloeosporioides causing guava anthracnose in Egypt and its control	1999
WOS	Guava	Egypt	Efficacy of the entomopathogenic nematode isolates against Spodoptera littoralis (Boisduval) and Agrotis ipsilon (Hufnagel) (Lepidoptera: Noctuidae)	2021
WOS	Guava	Egypt	Experimental study on optimized using activated agricultural wastes at hemispherical solar still for different types of water	2023
WOS	Guava	Egypt	Validation of degree-day models for predicting the emergence of two fruit flies (Diptera: Tephritidae) in northeast Egypt	2021
WOS	Guava	Egypt	Utilization of remote sensing data and GIS tools for land use sustainability analysis: case study in El-Hammam area, Egypt	2009
WOS	Guava	Egypt	Opinion of the Scientific Panel on Plant Health on the Pest Risk Analysis made by Spain on Bactrocera zonata	2007
WOS	Lychee	Spain	The physiology of growth and cropping in lychee	2001
WOS	Lychee	Italy	FIRST REPORT OF POSTHARVEST ROT CAUSED BY PHOMOPSIS LONGANAE ON LYCHEE COMMERCIALIZED IN ITALY	2016
WOS	Lychee	Israel	Hong Long Lychee (Litchi chinensis Sonn.) Is the Optimal Pollinizer for the Main Lychee Cultivars in Israel	2022
WOS	Lychee	Israel	Supplementing bumblebees to 'Mauritius' lychee improves yield	2019
WOS	Lychee	Israel	The development of the lychee industry in Australia	2002
WOS	Lychee	Israel	The physiology of growth and cropping in lychee	2001
WOS	Lychee	Israel	Synthetic Auxin 3-5-6 TPA Increased Fruit Size and Retention of 'Bengal' Lychee in Brazil	2014
WOS	Lychee	Israel	Interaction between pollinators and crop plants: The Israeli experience	2009
WOS	Lychee	Israel	THE WATER RELATIONS AND IRRIGATION REQUIREMENTS OF LYCHEE (LITCHI CHINENSIS SONN.): A REVIEW	2014
WOS	Lychee	Israel	The Effect of Foliar Sprays of the Synthetic Auxin 3-5-6 TPA, on Fruit Drop, Fruit Size and Seed Development in Three Lychee (Litchi chinensis) Cultivars: Tai So, Fay Zee Sui and Kwai Mai Pink	2010
WOS	Lychee	Israel	The Effect of 3-5-6 TPA on Fruit Drop and Fruit Size in the Lychee (Litchi chinensis) Cultivars 'Fay Zee Siu' ('Feizixiao'), 'Kaimana', 'Kwai Mai Pink', 'Souey Tung' and 'Tai So' ('Mauritus')	2014
WOS	Lychee	Israel	Management of wildlife-human conflicts in Israel: A wide variety of vertebrate pest problems in a difficult and compact environment	2002
WOS	Lychee	Israel	Hot water brushing:: an alternative method to SO2 fumigation for color retention of litchi fruits	2000
WOS	Lychee	Israel	Lychee pollination by the honeybee	1996
WOS	Lychee	Israel	Pollen viability in lychee	1998
WOS	Passionfruit	Spain	COMPOSITION OF BABACO, FEIJOA, PASSIONFRUIT AND TAMARILLO PRODUCED IN GALICIA (NORTH-WEST SPAIN)	1994
WOS	Passionfruit	Spain	Pest categorisation of Paracoccus marginatus	2023
WOS	Passionfruit	France	Evaluation of French and New Zealand Sauvignon wines by experienced French wine assessors	2010
WOS	Passionfruit	Italy	Pest categorisation of Paracoccus marginatus	2023
WOS	Passionfruit	Greece	Pest categorisation of Paracoccus marginatus	2023
WOS	Passionfruit	Turkey	Identification of Pomegranate as a New Host of Passiflora Edulis Symptomless Virus (PeSV) and Analysis of PeSV Diversity	2020
WOS	Passionfruit	Israel	Directed honeybees: A preliminary investigation of an innovative solution for passionfruit pollination in Israel	2009
WOS	Passionfruit	Israel	Pest categorisation of Paracoccus marginatus	2023
WOS	Passionfruit	Morocco	COWPEA APHID BORNE MOSAIC VIRUS-MOROCCO AND SOUTH-AFRICAN PASSIFLORA VIRUS ARE STRAINS OF THE SAME POTYVIRUS	1994
WOS	Cherimoya	Italy	Comparative study of some fruit quality characteristics of two of Annona cherimola Mill. grown in southern Italy	2019
WOS	Cherimoya	Italy	RESEARCH ON THE SUBTROPICAL FRUITS PRODUCED IN CALABRIA - THE CHERIMOYA (ANNONA-CHERIMOLA, MILL)	1993
WOS	Cherimoya	Italy	Control of browning in frozen puree of cherimoya (Annona cherimola, Mill.) fruit	1998
WOS	Cherimoya	Italy	Radical scavenging, antioxidant and metal chelating activities of Annona cherimola Mill. (cherimoya) peel and pulp in relation to their total phenolic and total flavonoid contents	2012
WOS	Cherimoya	Italy	Effect of fruit-set time on the quality performance of Anona cherimola Mill. fruit in south italy	2019
WOS	Cherimoya	Italy	Yield, pomological characteristics, bioactive compounds and antioxidant activity of Annona cherimola Mill. grown in mediterranean climate	2019
WOS	Cherimoya	Lebanon	Performance of Annona Plants Subjected to Different Graft Combinations, Soil Types and Iron Fertilization	2022
WOS	Cherimoya	Lebanon	EFFECT OF DIFFERENT LOCALIZED IRRIGATION SYSTEMS ON GROWTH AND PRODUCTION OF SUGAR APPLE (ANNONA SQUAMOSA L.)	2019
WOS	Cherimoya	Egypt	Improving the biological control of Botryodiplodia disease on some Annona cultivars using single or multi-bioagents in Egypt	2006
WOS	Dragonfruit	Israel	Net CO2 uptake rates for Hylocereus undatus and Selenicereus megalanthus under field conditions:: Drought influence and a novel method for analyzing temperature dependence	2006
WOS	Dragonfruit	Israel	Metaxenia in the vine cacti Hylocereus polyrhizus and Selenicereus spp.	2004
WOS	Dragonfruit	Israel	FLOWERING BEHAVIOR AND POLLINATION REQUIREMENTS IN CLIMBING CACTI WITH FRUIT CROP POTENTIAL	1994
WOS	Guava	Spain	Pest categorisation of Pulvinaria psidii	2022
WOS	Guava	Spain	New xenophytes from the Canary Islands (Gran Canaria and Tenerife; Spain)	2017
WOS	Guava	Spain	Fungal Planet description sheets: 371-399	2015
WOS	Guava	Spain	Pest categorisation of Paracoccus marginatus	2023
WOS	Guava	France	Fungal Planet description sheets: 371-399	2015
WOS	Guava	France	The temporary immersion system (TIS) for the improvement of micropropagation of ornamental plants	2005
WOS	Guava	Greece	Micropropagation of guava (Psidium guajava) seedlings, a plant with interest in cool subtropics, using an innovative BB culture medium	2023
WOS	Guava	Greece	Pest categorisation of Paracoccus marginatus	2023
WOS	Guava	Palestine	Ethnopharmacological survey about medicinal plants utilized by herbalists and traditional practitioner healers for treatments of diarrhea in the West Bank/Palestine	2016
WOS	Guava	Tunisia	Chemical composition of essential oil of Psidium guajava L. growing in Tunisia	2014
WOS	Guava	Tunisia	Global Assessment of Air Pollution Indices of Trees and Shrubs for Biomonitoring and Green Belt Development - A Tabulated Review	2023
WOS	Guava	Egypt	UPLC/QTOF/MS profiling of two Psidium species and the in-vivo hepatoprotective activity of their nano-formulated liposomes	2018
WOS	Guava	Egypt	Descriptions of two new species of phytoseiid mites (Acari: Phytoseiidae) from Egypt	2004
WOS	Guava	Egypt	First Report of Meloidogyne enterolobii (Guava Root-Knot Nematode) Infecting Guava (Psidium guajava) in Egypt	2023
WOS	Guava	Egypt	Comparative Chemical Profiles of the Essential Oils from Different Varieties of Psidium guajava L.	2021
WOS	Guava	Egypt	Aroma-based discrimination of Egyptian versus Indian guava fruits and in response to probiotics as analyzed via SPME/GC-MS and chemometric tools	2023
WOS	Guava	Egypt	Fungal Planet description sheets: 371-399	2015
WOS	Guava	Egypt	Efficacy of the entomopathogenic nematode isolates against Spodoptera littoralis (Boisduval) and Agrotis ipsilon (Hufnagel) (Lepidoptera: Noctuidae)	2021
WOS	Lychee	Spain	Fingerprinting and analysis of genetic diversity of litchi (Litchi chinensis Sonn.) accessions from different germplasm collections using microsatellite markers	2013
WOS	Lychee	Spain	Selection of Trichoderma spp. isolates antagonistic to Rosellinia necatrix	2010
WOS	Lychee	Spain	The physiology of growth and cropping in lychee	2001
WOS	Lychee	Spain	Pest categorisation of Pulvinaria psidii	2022
WOS	Lychee	Spain	Impact of Plant Covers on Nutrient Losses by Agricultural Runoff from the Taluses of Terraces with Subtropical Crops	2009
WOS	Lychee	Israel	'Floridian' litchi yield is increased by 2,4,5-TP spray	1997
WOS	Lychee	Israel	The synthetic auxin 3,5,6-TPA reduces fruit drop and increases yield in 'Kaimana' litchi	1999
WOS	Lychee	Israel	The cytokinin CPPU delays maturity in litchi cv. 'Mauritius' and extends storage-life	2006
WOS	Lychee	Israel	The development of the lychee industry in Australia	2002
WOS	Lychee	Israel	Effect of Packaging Films on Individual Anthocyanins in Pericarp of Imported Non-Acid Treated Litchi	2010
WOS	Lychee	Israel	Evaluation of Maxim® (3,5,6-TPA) for Increase in Yield, Fruit Size and Retention in Litchi, cv. HLH Mauritius, in South Africa	2010
WOS	Lychee	Israel	Hot water brushing:: an alternative method to SO2 fumigation for color retention of litchi fruits	2000
WOS	Lychee	Israel	Postharvest characteristics and handling of litchi fruit - an overview	2006
WOS	Lychee	Israel	The physiology of growth and cropping in lychee	2001
WOS	Lychee	Israel	Hong Long Lychee (Litchi chinensis Sonn.) Is the Optimal Pollinizer for the Main Lychee Cultivars in Israel	2022
WOS	Lychee	Israel	Lychee pollination by the honeybee	1996
WOS	Lychee	Israel	Pollen viability in lychee	1998
WOS	Passionfruit	Spain	First report of Passiflora edulis symptomless virus in pomegranate in Spain	2021
WOS	Passionfruit	Spain	Pest categorisation of Paracoccus marginatus	2023
WOS	Passionfruit	Spain	Fungal Planet description sheets: 868-950	2019
WOS	Passionfruit	Spain	Fungal Planet description sheets: 469-557	2016
WOS	Passionfruit	France	Chemical composition and in vitro digestibility of tree, shrub and liana leaves in summer in temperate regions	2020
WOS	Passionfruit	France	Diversity in the chemical composition and digestibility of leaves from fifty woody species in temperate areas	2021
WOS	Passionfruit	France	Fungal Planet description sheets: 469-557	2016
WOS	Passionfruit	Italy	Identification of a Cucumber mosaic virus Isolate from Passiflora edulis in Southern Italy and Validation of Subgroup Identification by In Silico Restriction Fragment Length Polymorphism	2009
WOS	Passionfruit	Italy	Fusarium nirenbergiae(Fusarium oxysporum Species Complex) Causing the Wilting of Passion Fruit in Italy	2021
WOS	Passionfruit	Italy	Pest categorisation of Paracoccus marginatus	2023
WOS	Passionfruit	Italy	Fungal Planet description sheets: 868-950	2019
WOS	Passionfruit	Israel	Complete Genome Sequence of an Isolate of Passiflora chlorosis virus from Passion Fruit (Passiflora edulis Sims)	2022
WOS	Passionfruit	Israel	Complete genome sequence of a novel virus, classifiable within the Potyviridae family, which infects passion fruit (Passiflora edulis)	2018
WOS	Passionfruit	Israel	Pest categorisation of Paracoccus marginatus	2023
Scopus	Papaya	Spain	Greenhouse cultivation of papaya	2007
Scopus	Papaya	Spain	An insight into the post harvest handling and storage of papaya (Carica papaya L.)	2010
Scopus	Papaya	Spain	Long-Term Monitoring of Aphid-Transmitted Viruses in Melon and Zucchini Crops: Genetic Diversity and Population Structure of Cucurbit Aphid-Borne Yellows Virus and Watermelon Mosaic Virus	2023
Scopus	Papaya	Spain	Effects of stage of harvest maturity and season on fruit quality of papaya cultivated in southeast Spain greenhouses	2018
Scopus	Papaya	Spain	Effect of high hydrostatic pressure on the extractability and bioaccessibility of carotenoids and their esters from papaya (Carica papaya l.) and its impact on tissue microstructure	2021
Scopus	Papaya	Spain	Leaf age does not justify its early removal in Carica papaya L	2020
Scopus	Papaya	Spain	Occurrence, distribution, and relative incidence of mosaic viruses infecting field-grown melon in Spain	1998
Scopus	Papaya	Spain	Papaya greenhouse cultivation in south-east Spain	2019
Scopus	Papaya	Spain	Biological characterization and complete nucleotide sequence of a Tunisian isolate of Moroccan watermelon mosaic virus	2008
Scopus	Papaya	Spain	Plant Growth, Yield, and Fruit Size Improvements in ‘Alicia’ Papaya Multiplied by Grafting	2023
Scopus	Papaya	Spain	Fruit thinning in ‘BH-65’ and ‘Intenzza’ papaya grown in greenhouses	2019
Scopus	Papaya	Spain	Pest categorisation of Paracoccus marginatus	2023
Scopus	Papaya	Spain	Profit analysis of papaya crops under greenhouses as an alternative to traditional intensive horticulture in Southeast Spain	2019
Scopus	Papaya	Spain	Sample size for the evaluation of ‘BH-65’ papaya fruits under protected cultivation; [Tamanho ótimo de amostra para avaliação de frutos de mamoeiro ‘bh-65’ em cultivo protegido]	2019
Scopus	Papaya	Spain	First report of Moroccan watermelon mosaic potyvirus in zucchini in Italy	1998
Scopus	Papaya	Spain	Phylogeographic diversity and population structure of Carica papaya L. revealed through nuclear microsatellites	2020
Scopus	Papaya	Spain	Protected cultivation of ‘bh-65’, ‘siluet’, ‘sensation’, ‘intenzza’ and ‘red lady’ papaya cultivars in south east Spain; [Um novo modo mais lucrativo para o cultivo de mamoeiro selecionando as melhores variedades para o cultivo em estufa]	2020
Scopus	Papaya	Spain	Determination of the Best Planting Season for the Protected Cultivation of Papaya	2022
Scopus	Papaya	Spain	First report of powdery mildew elicited by erysiphe diffusa on Papaya (Carica papaya) in Spain	2019
Scopus	Papaya	Spain	Postharvest behavior of three papaya cultivars produced in mesh greenhouse in Tenerife (Canary Islands, Spain)	2007
Scopus	Papaya	Spain	Relative incidence, spatial distribution and genetic diversity of cucurbit viruses in eastern Spain	2013
Scopus	Papaya	Spain	Actinidin in kiwifruit cultivars	1995
Scopus	Papaya	Spain	Fungal systematics and evolution: FUSE 1	2015
Scopus	Papaya	Spain	Effect on temperature of lightweight plant cover enveloping papaya fruit (Carica papaya L.) in a naturally ventilated Mediterranean greenhouse	2020
Scopus	Papaya	Spain	The production and quality of different varieties of papaya grown under greenhouse in short cycle in continental Europe	2019
Scopus	Papaya	Spain	Assessment of two sex-determining procedures in ‘BH-65’ papaya from an economical and developmental point of view	2018
Scopus	Papaya	Spain	Active control of greenhouse climate enhances papaya growth and yield at an affordable cost	2021
Scopus	Papaya	Spain	Tropical and subtropical fruits in Spain	2005
Scopus	Papaya	Spain	Epidemics of aphid-transmitted viruses in melon crops in Spain	2003
Scopus	Papaya	Spain	Cucurbit aphid-borne yellows virus is prevalent in field-grown cucurbit crops of southeastern Spain	2007
Scopus	Papaya	Spain	Flower development in ‘BH-65’ papaya grown in plastic greenhouses in south-east Spain	2019
Scopus	Papaya	Spain	Integrated fruit production system traces quality and safety for Brazilian fruits	2011
Scopus	Papaya	Spain	Fruit growth model, thermal requirements and fruit size determinants in papaya cultivars grown under subtropical conditions	2019
Scopus	Papaya	Spain	First report of Zucchini yellow mosaic virus and squash mosaic virus infecting cucurbits in Trinidad	2016
Scopus	Papaya	Spain	Diversity among landraces of Indian snapmelon (Cucumis melo var. momordica)	2007
Scopus	Papaya	Spain	Fruit quality characterization and harvest maturity index of three papaya cultivars grown in greenhouses in south-east Spain	2019
Scopus	Papaya	Spain	Responses of some tropical and subtropical cultures to endomycorrhizal fungi	1995
Scopus	Mango	Italy	Phenology and Fruit Growth Dynamics of Mango (Mangifera indica L.) in Greenhouse and Open Air in Mediterranean Climate	2023
Scopus	Mango	Italy	Multifaceted health benefits of Mangifera indica L. (Mango): The inestimable value of orchards recently planted in sicilian rural areas	2017
Scopus	Mango	Italy	Characterisation of Neofusicoccum species causing mango dieback in Italy	2013
Scopus	Mango	Italy	First report of Verticillium wilt of mango (Mangifera indica) caused by Verticillium dahliae in Italy	2014
Scopus	Mango	Italy	Woody Canker and Shoot Blight Caused by Botryosphaeriaceae and Diaporthaceae on Mango and Litchi in Italy	2022
Scopus	Mango	Italy	Characterisation of fungal pathogens associated with stem-end rot of avocado fruit in Italy	2016
Scopus	Mango	Italy	Production and characterization of wine from mango (mangifera indica L.) fruit juice	2012
Scopus	Mango	Italy	Bio-Waste Products of Mangifera indica L. Reduce Adipogenesis and Exert Antioxidant Effects on 3T3-L1 Cells	2022
Scopus	Mango	Italy	Fungal Planet description sheets: 1284-1382	2021
Scopus	Mango	Italy	Phenological cycle of three mango cultivars in the Mediterranean climate	2024
Scopus	Mango	Italy	Physiological and molecular characterization of the late ripening stages in Mangifera indica cv Keitt	2022
Scopus	Mango	Italy	From a cause of rapid fig tree dieback to a new threat to mango production: the invasive bark beetle Cryphalus dilutus Eichhoff (Coleoptera: Curculionidae, Scolytinae) and its associated fungi found on mango trees in Europe	2023
Scopus	Mango	Italy	Pest categorisation of Milviscutulus mangiferae	2023
Scopus	Mango	Italy	The polysaccharides of mango seeds (mangifera indica, var. bullock's heart)	1973
Scopus	Papaya	France	First report of Zucchini yellow mosaic virus in ridge gourd in Pakistan	2015
Scopus	Papaya	France	Food production and nutrition for the crew during the first 2-year closure of Biosphere 2.	1997
Scopus	Papaya	France	Relative incidence, spatial distribution and genetic diversity of cucurbit viruses in eastern Spain	2013
Scopus	Papaya	France	Occurrence of papaya ringspot potyvirus and cucurbit viruses in Nepal	1997
Scopus	Papaya	France	Papaya industry in kenya: Production, consumption and outlook	2014
Scopus	Papaya	France	Fungal systematics and evolution: FUSE 1	2015
Scopus	Papaya	France	Recent advances in the management of fungal pathogens of fruit crops	2010
Scopus	Papaya	France	An insight into the post harvest handling and storage of papaya (Carica papaya L.)	2010
Scopus	Papaya	France	Secondary growth and occurrence of laticifers in the root of papaya (Carica papaya L.)	2013
Scopus	Papaya	France	Impact of GM Crops on Agriculture Production: A Positive Reflection through Success Stories	2020
Scopus	Papaya	France	Molecular evidence that zucchini yellow fleck virus is a distinct and variable potyvirus related to papaya ringspot virus and Moroccan watermelon mosaic virus	2007
Scopus	Papaya	France	Organic production of vinegar from mango and papaya	2021
Scopus	Papaya	France	Variability in the transmission efficiency of potyviruses by different clones of Aphis gossypii	1992
Scopus	Papaya	France	Treacherous subjects: Gender, culture, and trans-Vietnamese feminism	2012
Scopus	Papaya	France	Reasoned opinion on the modification of the existing MRLs for difenoconazole in various crops	2013
Scopus	Papaya	France	Biological characterization and complete nucleotide sequence of a Tunisian isolate of Moroccan watermelon mosaic virus	2008
Scopus	Papaya	France	Integrated fruit production system traces quality and safety for Brazilian fruits	2011
Scopus	Papaya	France	First report of cucurbit aphid-borne yellows virus affecting summer squash and melon in Montenegro	2017
Scopus	Papaya	France	First report of Moroccan watermelon mosaic potyvirus in zucchini in Italy	1998
Scopus	Papaya	Italy	Benefit of supplements in functional dyspepsia after treatment of Helicobacter pylori	2014
Scopus	Papaya	Italy	Molecular evidence that zucchini yellow fleck virus is a distinct and variable potyvirus related to papaya ringspot virus and Moroccan watermelon mosaic virus	2007
Scopus	Papaya	Italy	A potexvirus related to Papaya mosaic virus isolated from moss rose (Portulaca grandiflora) in Italy	2004
Scopus	Papaya	Italy	Integrated fruit production system traces quality and safety for Brazilian fruits	2011
Scopus	Papaya	Italy	An insight into the post harvest handling and storage of papaya (Carica papaya L.)	2010
Scopus	Papaya	Italy	Antioxidant activity and phenolic content of different food supplements containing fermented papaya: Evaluation and comparison; [Attività antiossidante e contenuto fenolico in diversi integratori alimentari a base di papaya fermentata: Valutazione e confront]	2015
Scopus	Papaya	Italy	Phytoplasmas in papaya: detection and identification	2023
Scopus	Papaya	Italy	Thermal desorption direct analysis in real-time high-resolution mass spectrometry and machine learning allow the rapid authentication of ground black pepper and dried oregano: A proof-of-concept study	2023
Scopus	Papaya	Italy	Pest categorisation of Paracoccus marginatus	2023
Scopus	Papaya	Italy	First report of Moroccan watermelon mosaic potyvirus in zucchini in Italy	1998
Scopus	Papaya	Montenegro	First report of cucurbit aphid-borne yellows virus affecting summer squash and melon in Montenegro	2017
Scopus	Papaya	Albania	Thermal desorption direct analysis in real-time high-resolution mass spectrometry and machine learning allow the rapid authentication of ground black pepper and dried oregano: A proof-of-concept study	2023
Scopus	Papaya	Greece	Pest categorisation of Paracoccus marginatus	2023
Scopus	Papaya	Turkey	Comparative Studies of the Active Site Region of Lysozymes from Eleven Different Sources	1974
Scopus	Papaya	Turkey	Detection and molecular characterization of viruses infecting edible seed squash in Turkey	2021
Scopus	Papaya	Turkey	Host plants and natural enemies of papaya mealybug, paracoccus marginatus (Hemiptera: Pseudococcidae) in Thailand	2011
Scopus	Papaya	Turkey	Thermal desorption direct analysis in real-time high-resolution mass spectrometry and machine learning allow the rapid authentication of ground black pepper and dried oregano: A proof-of-concept study	2023
Scopus	Papaya	Turkey	Growth, yield and fruit quality of three papaya cultivars grown under protected cultivation	2012
Scopus	Papaya	Turkey	Vegetable grafting in Thailand	2021
Scopus	Papaya	Turkey	Occurrence of cucurbit viruses on field-grown melon and watermelon in the Thrace region of Turkey	2006
Scopus	Papaya	Turkey	Nutritional composition, content of bioactive compounds, and hydrophilic antioxidant capacity of selected Costa Rican fruits; [Composición nutricional, contenido de compuestos bioactivos y capacidad antioxidante hidrofílica de frutas costarricenses seleccionadas1]	2022
Scopus	Papaya	Turkey	Comparative evaluation of volatiles, phenolics, sugars, organic acids and antioxidant properties of Sel-42 and Tainung papaya varieties	2015
Scopus	Papaya	Turkey	Current status of some cucurbit viruses in cukurova region (adana and mersin provinces) of turkey and molecular characterization of Zucchini Yellow Mosaic Virus Isolates	2016
Scopus	Papaya	Turkey	Antioxidant capacity of juice from diff erent papaya (Carica papaya L.) cultivars grown under greenhouse conditions in Turkey; [Türkiye'de serada yetiştirilen üç farklı papaya (Carica papaya L.) çeşidinden elde edilen meyve suyunun antioksidan kapasitesi]	2011
Scopus	Papaya	Turkey	Serological identification of virus in watermelon production fields in the tocantins state	2015
Scopus	Papaya	Turkey	Anthelmintic efficacy of papaya latex (Carica papaya) against Ascardia galli infection in Turkeys	2011
Scopus	Papaya	Turkey	Molecular characterization and identification of economically important Potyviruses in Cucurbitaceae family from Gujranwala division of Punjab, Pakistan	2021
Scopus	Papaya	Lebanon	Incidence and management of virus diseases of cucurbits in Lebanon	2000
Scopus	Papaya	Israel	Molecular characterization of Indian isolate of peanut mottle virus and immunodiagnosis using bacterial expressed core capsid protein	2014
Scopus	Papaya	Israel	Use of a real-time LAMP isothermal assay for detecting 16SrII and XII phytoplasmas in fruit and weeds of the Ethiopian Rift Valley	2011
Scopus	Papaya	Israel	Papaya pollen viability and storage	1989
Scopus	Papaya	Israel	An isolate of 'Candidatus Phytoplasma australiense' group associated with Nivun Haamir dieback disease of papaya in Israel	2005
Scopus	Papaya	Israel	First record of the papaya mealybug, Paracoccus marginatus Williams & Granara de Willink (Hemiptera: Coccomorpha: Pseudococcidae), in the Western Palaearctic	2016
Scopus	Papaya	Israel	Greenhouse cultivation of papaya	2007
Scopus	Papaya	Israel	Analysis of carotenoids with emphasis on 9-cis β-carotene in vegetables and fruits commonly consumed in Israel	1998
Scopus	Papaya	Israel	First report of Papaya (Carica papaya) naturally infected with the introduced Tomato yellow leaf curl virus-Israel	2016
Scopus	Papaya	Israel	Amelioration of oxidative stress in red blood cells from patients with β-thalassemia major and intermedia and E-β-thalassemia following administration of a fermented papaya preparation	2010
Scopus	Papaya	Israel	Diversity among landraces of Indian snapmelon (Cucumis melo var. momordica)	2007
Scopus	Papaya	Israel	Pest categorisation of Paracoccus marginatus	2023
Scopus	Papaya	Morocco	Purification and Identification of a South African Isolate of Watermelon Mosaic Virus – Morocco	1987
Scopus	Papaya	Morocco	Traditional herbal therapies for hypertension: A systematic review of global ethnobotanical field studies	2020
Scopus	Papaya	Morocco	Watermelon mosaic virus-Morocco is a distinct potyvirus	1993
Scopus	Papaya	Morocco	Biological characterization and complete nucleotide sequence of a Tunisian isolate of Moroccan watermelon mosaic virus	2008
Scopus	Papaya	Morocco	First report of Papaya (Carica papaya) naturally infected with the introduced Tomato yellow leaf curl virus-Israel	2016
Scopus	Papaya	Morocco	First report of cucurbit aphid-borne yellows virus from Morocco	2018
Scopus	Papaya	Algeria	Algerian watermelon mosaic virus (AWMV): A new potyvirus species in the PRSV cluster	2008
Scopus	Papaya	Algeria	Traditional herbal therapies for hypertension: A systematic review of global ethnobotanical field studies	2020
Scopus	Papaya	Tunisia	Biological characterization and complete nucleotide sequence of a Tunisian isolate of Moroccan watermelon mosaic virus	2008
Scopus	Papaya	Egypt	Egyptian isolates of Papaya ringspot virus form a molecularly distinct clade	2011
Scopus	Papaya	Egypt	Characterization of 16SrII-D subgroup associated phytoplasmas in new host plants in Egypt	2017
Scopus	Papaya	Egypt	Erratum regarding missing Declaration of Competing Interest statements in previously published articles (Biocatalysis and Agricultural Biotechnology (2019) 18, (S1878818118309964), (10.1016/j.bcab.2019.01.048))	2021
Scopus	Papaya	Egypt	Evaluation of antiviral activity of Carica papaya leaves against SARS-CoV-2 assisted by metabolomic profiling	2022
Scopus	Papaya	Egypt	Resistance to Papaya ringspot virus-watermelon strain (PRSV-W) in the desert watermelon citrullus colocynthis	2016
Scopus	Papaya	Egypt	Trace elements in soils and vegetations in the vicinity of shell petroleum development company operating area in Ughelli, delta state of Nigeria	2009
Scopus	Avocado	Crete	A web-based GIS platform supporting innovative irrigation management techniques at farm-scale for the Mediterranean island of Crete	2022
Scopus	Avocado	Crete	The time of flowering of avocado and the female and male opening of flowers in Crete	1995
Scopus	Avocado	Crete	Effect of drip lines number on the water use, wetted soil volume and yield of avocados	1997
Scopus	Avocado	Crete	Hydroclimatic impact on mediterranean tree crops area – Mapping hydrological extremes (drought/flood) prone parcels	2021
Scopus	Avocado	Crete	Variation in the composition of Cretan avocado cultivars during ripening	2004
Scopus	Avocado	Crete	Effect of Organic Fertilizers on Avocado Trees (Cvs. Fuerte, Hass, Lamb Hass) in Western Crete, a Cool Subtropical Region	2022
Scopus	Avocado	Crete	Probabilistic dam breach flood modeling: the case of Valsamiotis dam in Crete	2022
Scopus	Avocado	Crete	Water use, wetted soil volume, root distribution and yield of avocado under drip irrigation	1993
Scopus	Avocado	Crete	The impact of soil-improving cropping practices on erosion rates: A stakeholder-oriented field experiment assessment	2021
Scopus	Avocado	Crete	Neofusicoccum species causing branch cankers on avocado in Crete (Greece)	2020
Scopus	Avocado	Crete	Pest categorisation of the avocado sunblotch viroid	2023
Scopus	Avocado	Crete	Air Temperature as a Key Indicator of Avocado (Cvs. Fuerte, Zutano, Hass) Maturation Time in Mediterranean Climate Areas: The Case of Western Crete in Greece	2023
Scopus	Avocado	Crete	First report of branch cankers on avocado (Persea americana) caused by Neocosmospora (syn. Fusarium) perseae in Crete (Greece)	2022
Scopus	Avocado	Rhodes	Biocontrol of persea mite, Oligonychus perseae, with an exotic spider mite predator and an indigenous pollen feeder	2011
Scopus	Avocado	Rhodes	Pest categorisation of Maconellicoccus hirsutus	2022
Scopus	Avocado	Sicily	First report of root rot caused by phytophthora cinnamomi on Avocado in Italy	1998
Scopus	Avocado	Sicily	Neocosmospora perseae sp. nov., causing trunk cankers on avocado in Italy	2018
Scopus	Avocado	Sicily	First Report of Root Rot Caused by Ilyonectria (=Neonectria) macrodidyma on Avocado (Persea americana) in Italy	2012
Scopus	Avocado	Sicily	Diversity of Botryosphaeriaceae species associated with canker and dieback of avocado (Persea americana) in Italy	2023
Scopus	Avocado	Sicily	First record of the Persea Mite Oligonychus perseae (Acari: Tetranychidae) in Italy with a review of the literature	2015
Scopus	Avocado	Sicily	Cylindrocladiella peruviana and Pleiocarpon algeriense causing stem and crown rot on avocado (Persea americana)	2020
Scopus	Avocado	Sicily	Characterisation and pathogenicity of fungal species associated with branch cankers and stem-end rot of avocado in Italy	2016
Scopus	Avocado	Sicily	Quantitative evaluation of the phenolic profile in fruits of six avocado (Persea americana) cultivars by ultra-high-performance liquid chromatography-heated electrospray-mass spectrometry	2017
Scopus	Avocado	Sicily	Physiological behaviour of some subtropical species in Mediterranean area	2004
Scopus	Avocado	Corsica	Adaptation and performance of 15 avocado cultivars grown in Antalya Province in Southern Turkey	2004
Scopus	Avocado	Corsica	The performance of some avocado cultivars under Mediterranean coastal conditions in Turkey	2012
Scopus	Papaya	Sicily	Changes in physico-chemical traits and enzymes oxidative system during cold storage of 'Formosa' papaya fresh cut fruits grown in the mediterranean area (Sicily)	2020
Scopus	Guava	Malta	Pest categorisation of Zaprionus indianus	2022
Scopus	Guava	Sicily	First report of Phytophthora citrophthora causing fruit brown rot of Feijoa in Italy	2001
Scopus	Lychee	Sicily	Sicilian litchi fruit extracts induce autophagy versus apoptosis switch in human colon cancer cells	2018
Scopus	Lychee	Sicily	Fruit production and quality evaluation of four litchi cultivars (Litchi chinensis Sonn.) grown in Mediterranean climate	2017
Scopus	Lychee	Sicily	Woody Canker and Shoot Blight Caused by Botryosphaeriaceae and Diaporthaceae on Mango and Litchi in Italy	2022
Scopus	Mango	Sicily	Fruit quality and photosynthetic response of three cultivars of mango ( Mangifera indica L.) in a greenhouse in south of Italy	2023
Scopus	Mango	Sicily	Characterisation and pathogenicity of Pestalotiopsis uvicola and Pestalotiopsis clavispora causing grey leaf spot of mango (Mangifera indica L.) in Italy	2013
Scopus	Mango	Sicily	Phenology and Fruit Growth Dynamics of Mango (Mangifera indica L.) in Greenhouse and Open Air in Mediterranean Climate	2023
Scopus	Mango	Sicily	Multifaceted health benefits of Mangifera indica L. (Mango): The inestimable value of orchards recently planted in sicilian rural areas	2017
Scopus	Mango	Sicily	The 'athlete' of segesta. Statuette of discus thrower from the sanctuary of Contrada Mango; [L'Atleta' di Segesta. Una statuetta di discobolo dal santuario di Contrada Mango]	2017
Scopus	Mango	Sicily	Characterisation of Neofusicoccum species causing mango dieback in Italy	2013
Scopus	Mango	Sicily	Effects of 1-methylcyclopropene on postharvest quality traits, antioxidant activity and ascorbic acid content of mature-ripe mango fruits	2017
Scopus	Mango	Sicily	First report of Verticillium wilt of mango (Mangifera indica) caused by Verticillium dahliae in Italy	2014
Scopus	Mango	Sicily	Woody Canker and Shoot Blight Caused by Botryosphaeriaceae and Diaporthaceae on Mango and Litchi in Italy	2022
Scopus	Mango	Sicily	Production and characterization of wine from mango (mangifera indica L.) fruit juice	2012
Scopus	Mango	Sicily	Bio-Waste Products of Mangifera indica L. Reduce Adipogenesis and Exert Antioxidant Effects on 3T3-L1 Cells	2022
Scopus	Mango	Sicily	Tropical fruits as an opportunity for sustainable development in rural areas: The case of mango in small-sized sicilian farms	2018
Scopus	Mango	Sicily	First record of Icerya seychellarum and confirmed occurrence of Aulacaspis tubercularis (Hemiptera: Coccomorpha) in Italy	2020
Scopus	Mango	Sicily	Drying kinetics and physico-chemical quality of mango slices	2019
Scopus	Mango	Sicily	Trends in world mango production and marketing	2017
Scopus	Mango	Sicily	Deficit irrigation: Theory and practice	2008
Scopus	Mango	Sicily	Fast field cycling 1H-NMR relaxation properties during convective dehydration of mango fruits	2021
Scopus	Mango	Sicily	Food quality and nutraceutical value of nine cultivars of mango (Mangifera indica L.) fruits grown in Mediterranean subtropical environment	2019
Scopus	Mango	Sicily	Phenological cycle of three mango cultivars in the Mediterranean climate	2024
Scopus	Mango	Sicily	From a cause of rapid fig tree dieback to a new threat to mango production: the invasive bark beetle Cryphalus dilutus Eichhoff (Coleoptera: Curculionidae, Scolytinae) and its associated fungi found on mango trees in Europe	2023
Scopus	Mango	Sicily	Characterization of Pseudomonas syringae pv. syringae isolated from mango in sicily and occurrence of copper-resistant strains	2015
Scopus	Cherimoya	Sicily	Modified Atmosphere Packaging and low temperature storage extend marketability of cherimoya (Annona cherimola Mill.)	2022
Scopus	Cherimoya	Sicily	Yield, pomological characteristics, bioactive compounds and antioxidant activity of Annona cherimola Mill. Grown in mediterranean climate	2019
Scopus	Cherimoya	Sicily	Physiological behaviour of some subtropical species in Mediterranean area	2004
Scopus	Dragonfruit	Spain	First report of cactus virus X in Spain	2022
Scopus	Dragonfruit	Spain	First Report of Schlumbergera Virus X in Dragon Fruit (Hylocereus spp.) in Spain	2022
Scopus	Dragonfruit	Mediterranean	Pitaya, an attractive alternative crop for mediterranean region	2020
Scopus	Dragonfruit	Mediterranean	Pitaya as a New Alternative Crop for Iberian Peninsula: Biology and Edaphoclimatic Requirements	2023
Scopus	Mango	Mediterranean	Production of tropical fruits in Europe: A geographical survey	2000
Scopus	Mango	Mediterranean	Deficit irrigation strategies for subtropical mango farming. A review	2021
Scopus	Mango	Mediterranean	Food quality, sensory attributes and nutraceutical value of fresh “Osteen” mango fruit grown under mediterranean subtropical climate compared to imported fruit	2020
Scopus	Mango	Mediterranean	Effects of 1-methylcyclopropene on postharvest quality traits, antioxidant activity and ascorbic acid content of mature-ripe mango fruits	2017
Scopus	Mango	Mediterranean	Shading Net and Partial Covering Plastic Film Do Not Affect Phenology, Photosynthetic Activity or Fruit Quality Traits of Kensington Pride Mango	2022
Scopus	Mango	Mediterranean	The importance of Pistacia species for pistachio production in Turkey	2016
Scopus	Mango	Mediterranean	Characteristics and generation modeling of some source rocks in the South Eastern offshore Mediterranean area, Egypt	2021
Scopus	Mango	Mediterranean	Tree‐Ripe mango fruit: Physicochemical characterization, antioxidant properties and sensory profile of six mediterranean⇂grown cultivars	2020
Scopus	Mango	Mediterranean	Intrinsic dietary fibers and the gut microbiome: Rediscovering the benefits of the plant cell matrix for human health	2022
Scopus	Mango	Mediterranean	Biology, ecology and integrated pest management of the white mango scale, Aulacaspis tubercularis Newstead, a new pest in southern Spain - a review	2020
Scopus	Mango	Mediterranean	First record of Icerya seychellarum and confirmed occurrence of Aulacaspis tubercularis (Hemiptera: Coccomorpha) in Italy	2020
Scopus	Mango	Mediterranean	Fruit production in Israel, a case of a pioneer state	1997
Scopus	Mango	Mediterranean	Return analysis of 'Osteen' and 'Kent' mango orchards in South-Eastern Mainland Spain	2013
Scopus	Mango	Mediterranean	Anti-Diabesity Middle Eastern Medicinal Plants and Their Action Mechanisms	2022
Scopus	Mango	Mediterranean	Food quality and nutraceutical value of nine cultivars of mango (Mangifera indica L.) fruits grown in Mediterranean subtropical environment	2019
Scopus	Mango	Mediterranean	Fludioxonil – A potential alternative for postharvest disease control in mango fruit	2019
Scopus	Mango	Mediterranean	Environmentally friendly treatment alternatives to Bordeaux mixture for controlling bacterial apical necrosis (BAN) of mango	2012
Scopus	Mango	Mediterranean	Fruit quality and photosynthetic response of three cultivars of mango ( Mangifera indica L.) in a greenhouse in south of Italy	2023
Scopus	Mango	Mediterranean	First oil appearance in the pliocene section, offshore Nile Delta Egypt: It's exploration significant.	2017
Scopus	Mango	Mediterranean	Phenology and Fruit Growth Dynamics of Mango (Mangifera indica L.) in Greenhouse and Open Air in Mediterranean Climate	2023
Scopus	Mango	Mediterranean	Bacterial diseases that may or do emerge, with (possible) economic damage for europe and the mediterranean basin: Notes on epidemiology, risks, prevention and management on first occurrence	2012
Scopus	Mango	Mediterranean	Study on performance of 'Keitt' mango on different rootstocks in a Mediterranean climate	2015
Scopus	Mango	Mediterranean	Woody Canker and Shoot Blight Caused by Botryosphaeriaceae and Diaporthaceae on Mango and Litchi in Italy	2022
Scopus	Mango	Mediterranean	Characterisation of fungal pathogens associated with stem-end rot of avocado fruit in Italy	2016
Scopus	Mango	Mediterranean	Litter decomposition and nitrogen release in a sloping Mediterranean subtropical agroecosystem on the coast of Granada (SE, Spain): Effects of floristic and topographic alteration on the slope	2009
Scopus	Mango	Mediterranean	Changes in nutrient contents in peel, pulp, and seed of cherimoya (Annona cherimola Mill.) in relation to organic mulching on the Andalusian tropical coast (Spain)	2020
Scopus	Mango	Mediterranean	Impact of sustained-deficit irrigation on tree growth, mineral nutrition, fruit yield and quality of mango in Spain	2011
Scopus	Mango	Mediterranean	The landscape function of mango fruit orchards: Analysis of social demand on the Spanish mediterranean coast	2013
Scopus	Mango	Mediterranean	Foliar Pectins and Physiology of Diploid and Autotetraploid Mango Genotypes under Water Stress	2023
Scopus	Mango	Mediterranean	The Genomic Landscape Resource of Pseudomonas syringae pv. syringae Strains Isolated from Mango Trees	2022
Scopus	Mango	Mediterranean	Water use and fruit yield of mango (Mangifera indica L.) grown in a subtropical Mediterranean climate	2019
Scopus	Mango	Mediterranean	Reproductive biology of mango (Mangifera indica) in a Mediterranean climate	2015
Scopus	Mango	Mediterranean	Proceedings of the 17th International Meeting on Organic Geochemistry. Part 3 (of 5)	1996
Scopus	Mango	Mediterranean	Mango fruit quality improvements in response to water stress: Implications for adaptation under environmental constraints	2021
Scopus	Mango	Mediterranean	Innovations driving spanish mango orchards towards environmental sustainability: A technology-adoption analysis	2009
Scopus	Mango	Mediterranean	Phenological cycle of three mango cultivars in the Mediterranean climate	2024
Scopus	Mango	Mediterranean	Mineralization of bagged pruning waste in agrosystem on the subtropical coast of Andalusia (Spain)	2020
Scopus	Mango	Mediterranean	Pollinators and pollination in subtropical fruit crops: management and implications for conservation and food-security; [Polinizadores y polinizacińn en frutales subtropicales: Implicaciones en manejo, conservacińn y seguridad alimentaria]	2018
Scopus	Mango	Mediterranean	Chemical-physical and nutritional characteristics of mature-green and mature-ripe 'Kensington Pride' mango fruit cultivated in Mediterranean area during cold storage	2017
Scopus	Mango	Mediterranean	Emerging bacterial and phytoplasma diseases of fruit trees that are or may become a threat for the Mediterranean basin: Notes on epidemiology, risks, prevention and management on first occurrence	2012
Scopus	Mango	Mediterranean	Physico-chemical quality parameters of mango (Mangifera indica L.) fruits grown in a mediterranean subtropical climate (SE Spain)	2012
Scopus	Mango	Mediterranean	Pantoea agglomerans as a new etiological agent of a bacterial necrotic disease of mango trees	2019
Scopus	Mango	Mediterranean	Is Al Thuraya another Mediterranean Giant Discovery Zohr Field? (Identification of Al Thuraya reef build-up gas prospect, Offshore Nile Delta, Eastern Mediterranean, Egypt)	2022
Scopus	Mango	Mediterranean	Evaluation of the antioxidant properties of Mediterranean and tropical fruits compared with common food additives	2001
Scopus	Mango	Mediterranean	The polysaccharides of mango seeds (mangifera indica, var. bullock's heart)	1973
Scopus	Avocado	Mediterranean	Production of tropical fruits in Europe: A geographical survey	2000
Scopus	Avocado	Mediterranean	A web-based GIS platform supporting innovative irrigation management techniques at farm-scale for the Mediterranean island of Crete	2022
Scopus	Avocado	Mediterranean	( Avocado cultivation in Spain).; [La coltura dell'avocado in Spagna.]	1981
Scopus	Avocado	Mediterranean	Irrigation Alternatives for Avocado (Persea americana Mill.) in the Mediterranean Subtropical Region in the Context of Climate Change: A Review	2023
Scopus	Avocado	Mediterranean	Effects of the low-carb organic Mediterranean diet on testosterone levels and sperm DNA fragmentation	2023
Scopus	Avocado	Mediterranean	Fatty acid composition, total sugar content and anti-diabetic activity of methanol and water extracts of nine different fruit tree leaves collected from Mediterranean Region of Turkey	2015
Scopus	Avocado	Mediterranean	Intrinsic dietary fibers and the gut microbiome: Rediscovering the benefits of the plant cell matrix for human health	2022
Scopus	Avocado	Mediterranean	Soil Application of a Formulated Biocontrol Rhizobacterium, Pseudomonas chlororaphis PCL1606, Induces Soil Suppressiveness by Impacting Specific Microbial Communities	2020
Scopus	Avocado	Mediterranean	Quality determinants of avocado fruit consumption in italy. Implications for small farms	2018
Scopus	Avocado	Mediterranean	Shelf life extension by high pressure of a vegetable based mediterranean deli salad	2012
Scopus	Avocado	Mediterranean	Nutrition and body weight; [Ernährung und Gewicht.]	2002
Scopus	Avocado	Mediterranean	Horticultural reviews: Volume 47	2019
Scopus	Avocado	Mediterranean	Impact of dietary and lifestyle interventions in elderly or people diagnosed with diabetes, metabolic disorders, cardiovascular disease, cancer and micronutrient deficiency on micronuclei frequency – A systematic review and meta-analysis	2021
Scopus	Avocado	Mediterranean	Mediterranean diet in type 2 diabetes. Reply to Basterra-Gortari FJ, Martínez-González MA [letter]	2008
Scopus	Avocado	Mediterranean	First report of fruit and leaf anthracnose caused by Colletotrichum karstii on avocado in Turkey	2020
Scopus	Avocado	Mediterranean	Characterisation of fungal pathogens associated with stem-end rot of avocado fruit in Italy	2016
Scopus	Avocado	Mediterranean	Changes in nutrient contents in peel, pulp, and seed of cherimoya (Annona cherimola Mill.) in relation to organic mulching on the Andalusian tropical coast (Spain)	2020
Scopus	Avocado	Mediterranean	Note: The malvastrum mealybug Ferrisia malvastra (Hemiptera: Coccoidea: Pseudococcidae): Distribution, host plants and pest status in Israel	2005
Scopus	Avocado	Mediterranean	Dietary recommendations of magnesium for cardiovascular prevention and treatment. A position paper of the israel heart society and the israel dietetic association	2021
Scopus	Avocado	Mediterranean	The landscape function of mango fruit orchards: Analysis of social demand on the Spanish mediterranean coast	2013
Scopus	Avocado	Mediterranean	Adaptation and performance of 15 avocado cultivars grown in Antalya Province in Southern Turkey	2004
Scopus	Avocado	Mediterranean	Three new alien spider mites (Prostigmata, Tetranychidae) from south-eastern France	2023
Scopus	Avocado	Mediterranean	The performance of some avocado cultivars under Mediterranean coastal conditions in Turkey	2012
Scopus	Avocado	Mediterranean	Essential fruits for nutrition and their beneficial effects on human health	2023
Scopus	Avocado	Mediterranean	Evaluation of the effectiveness of biocontrol bacteria against avocado white root rot occurring under commercial greenhouse plant production conditions	2013
Scopus	Avocado	Mediterranean	Innovations driving spanish mango orchards towards environmental sustainability: A technology-adoption analysis	2009
Scopus	Avocado	Mediterranean	Fruit set in avocado: Pollen limitation, pollen load size, and selective fruit abortion	2021
Scopus	Avocado	Mediterranean	Pollinators and pollination in subtropical fruit crops: management and implications for conservation and food-security; [Polinizadores y polinizacińn en frutales subtropicales: Implicaciones en manejo, conservacińn y seguridad alimentaria]	2018
Scopus	Avocado	Mediterranean	Environmental and business risk management perceptions and preferences: evidence from snowball sampling of Turkish avocado producers; [Percepcija okolišnog i poslovnog rizika i preferencije prema strategijama za upravljanje rizikom-prikaz rezultata na uzorku proizvođača avokada u Turskoj primjenom tehnike snježne grude]	2023
Scopus	Avocado	Mediterranean	Soil solarization in established avocado tees for control of Dematophora necatrix	1998
Scopus	Avocado	Mediterranean	Evaluation of the antioxidant properties of Mediterranean and tropical fruits compared with common food additives	2001
Scopus	Avocado	Mediterranean	Outbreak of Phytophthora cinnamomi causing severe decline of avocado trees in southern Turkey	2020
Scopus	Avocado	Mediterranean	Fruit development effect on fatty acid composition of persea americana fruit mesocarp	1988
Scopus	Avocado	Mediterranean	Analysis of the effect of heat stress during flowering on the yield of avocado under mediterranean climatic conditions	1992
Scopus	Avocado	Mediterranean	Hydroclimatic impact on mediterranean tree crops area – Mapping hydrological extremes (drought/flood) prone parcels	2021
Scopus	Avocado	Mediterranean	Signals from lipid hydrolysis	2020
Scopus	Avocado	Mediterranean	Fruit production in Israel, a case of a pioneer state	1997
Scopus	Avocado	Mediterranean	Anti-Diabesity Middle Eastern Medicinal Plants and Their Action Mechanisms	2022
Scopus	Avocado	Mediterranean	Yield and fruit quality of avocado trees under different regimes of water supply in the subtropical coast of Spain	2019
Scopus	Avocado	Mediterranean	Impact of deficit irrigation on fruit yield and lipid profile of terraced avocado orchards	2021
Scopus	Avocado	Mediterranean	Sodium hydrosulfide priming improves the response of photosynthesis to overnight frost and day high light in avocado (Persea americana Mill, cv. ‘Hass’)	2020
Scopus	Avocado	Mediterranean	Air Temperature as a Key Indicator of Avocado (Cvs. Fuerte, Zutano, Hass) Maturation Time in Mediterranean Climate Areas: The Case of Western Crete in Greece	2023
Scopus	Avocado	Mediterranean	Nukleotidsequenz der Zitrusviroide CVd-Ib und CVd-IV aus Citrus gummy bark erkrankten Sussorangen an der ostlichen Mittelmeerkuste der Turkei; [Nucleotide sequence of CVd-Ib and CVd-IV viroids collected from citrus gummy bark-diseased sweet orange trees in the east Mediterranean region of Turkey]	1996
Scopus	Avocado	Mediterranean	Biodiversity of spider species, interactions with horticultural crops and a new record for Turkey	2015
Scopus	Avocado	Mediterranean	Inadequate Pollination Is a Key Factor Determining Low Fruit-to-Flower Ratios in Avocado	2024
Scopus	Avocado	Mediterranean	Lipid transfer protein syndrome – An emerging allergy in non-mediterranean countries?	2021
Scopus	Avocado	Mediterranean	Canopy-cooling systems applied on avocado trees to mitigate heatwaves damages	2022
Scopus	Avocado	Mediterranean	Litter decomposition and nitrogen release in a sloping Mediterranean subtropical agroecosystem on the coast of Granada (SE, Spain): Effects of floristic and topographic alteration on the slope	2009
Scopus	Avocado	Mediterranean	A review of the saproxylic weevil subfamily Cossoninae (Coleoptera: Curculionidae) in Israel	2023
Scopus	Avocado	Mediterranean	Physiological behaviour of some subtropical species in Mediterranean area	2004
Scopus	Avocado	Mediterranean	Comparison of conventional and molecular methods for the detection of Rosellinia necatrix in avocado orchards in southern Spain	2007
Scopus	Avocado	Mediterranean	Longevity and Diet. Myth or pragmatism?	2013
Scopus	Avocado	Mediterranean	The impact of soil-improving cropping practices on erosion rates: A stakeholder-oriented field experiment assessment	2021
Scopus	Avocado	Mediterranean	Comparative analysis of antioxidant and fatty acid composition in avocado (Persea americana Mill.) fruits: Exploring regional and commercial varieties	2024
Scopus	Avocado	Mediterranean	Mineralization of bagged pruning waste in agrosystem on the subtropical coast of Andalusia (Spain)	2020
Scopus	Avocado	Mediterranean	Differential effects of abiotic conditions on fitness-related parameters of two Euseius species inhabiting avocado agro-ecosystems	2018
Scopus	Avocado	Mediterranean	The water relations and irrigation requirements of avocado (Persea americana Mill.): A REVIEW	2013
Scopus	Avocado	Mediterranean	Single and basal crop coefficients for estimation of water use of tree and vine woody crops with consideration of fraction of ground cover, height, and training system for Mediterranean and warm temperate fruit and leaf crops	2023
Scopus	Papaya	Mediterranean	Effect on temperature of lightweight plant cover enveloping papaya fruit (Carica papaya L.) in a naturally ventilated Mediterranean greenhouse	2020
Scopus	Papaya	Mediterranean	Assessing the representativeness of thermal comfort in outdoor spaces	2011
Scopus	Papaya	Mediterranean	Physicochemical, Nutraceutical and Sensory Traits of Six Papaya (Carica papaya L.) Cultivars Grown in Greenhouse Conditions in the Mediterranean Climate	2020
Scopus	Papaya	Mediterranean	First report of cucurbit aphid-borne yellows virus from Morocco	2018
Scopus	Papaya	Mediterranean	Natural and induced pathogen resistance in temperate fruit trees and grapevines	2012
Scopus	Papaya	Mediterranean	Changes in physico-chemical traits and enzymes oxidative system during cold storage of 'Formosa' papaya fresh cut fruits grown in the mediterranean area (Sicily)	2020
Scopus	Papaya	Mediterranean	Growth, yield and fruit quality of three papaya cultivars grown under protected cultivation	2012
Scopus	Papaya	Mediterranean	Effects of vegetation, urban density, building height, and atmospheric conditions on local temperatures and thermal comfort	2014
Scopus	Papaya	Mediterranean	Molecular evidence that zucchini yellow fleck virus is a distinct and variable potyvirus related to papaya ringspot virus and Moroccan watermelon mosaic virus	2007
Scopus	Papaya	Mediterranean	First record of Cladosporium species causing leaf spots on globe artichoke (Cynara scolymus)	2023
Scopus	Papaya	Mediterranean	Papaya greenhouse cultivation in south-east Spain	2019
Scopus	Papaya	Mediterranean	Epidemiology and control of virus diseases of vegetables	1987
Scopus	Papaya	Mediterranean	Biological characterization and complete nucleotide sequence of a Tunisian isolate of Moroccan watermelon mosaic virus	2008
Scopus	Papaya	Mediterranean	Papaya (Carica papaya l.) phenology under different agronomic conditions in the subtropics	2021
Scopus	Papaya	Mediterranean	Characterization of morbilliviruses isolated from dolphins and porpoises in Europe	1993
Scopus	Passionfruit	Mediterranean	A researchon the detection of some phytochemical properties in the fruits of passiflora species	2024
Scopus	Passionfruit	Mediterranean	Comparison of fruit yield, vine growth, and damage from Dione juno in three cloned passion fruit accessions	2022
Scopus	Passionfruit	Mediterranean	Identification of pomegranate as a new host of passiflora edulis symptomless virus (Pesv) and analysis of pesv diversity	2020
WOS	Avocado	Crete	Flowering behaviour of 19 avocado cultivars in Crete	1994

## Sheet: After 1st Screening
Source	SearchedSpecies	SearchedCountry	REF	Title	Include-Exclude	WhyExclude	Year	TypeOfPaper
WOS	Mango	Greece	REF100	Behaviour of some mango cultivars in the greenhouse, under net and outdoors in the area of Chania Crete	I		1997	Article
Scopus	Avocado	Greece	REF106	Biocontrol of persea mite, Oligonychus perseae, with an exotic spider mite predator and an indigenous pollen feeder	I		2011	Article
Scopus	Mango	Egypt	REF107	Biodiversity of mites in mango orchards (Mangifera indica L.) and evaluation of some mineral and essential oils against Cisaberoptus kenyae Keifer (Acari: Eriophyidae) management	I		2022	Article
WOS	Avocado	Turkey	REF108	Biodiversity of Spider Species, Interactions with Horticultural Crops and a New Record for Turkey	I		2015	Article
WOS	Papaya	France	REF109	Biological characterization and complete nucleotide sequence of a Tunisian isolate of Moroccan watermelon mosaic virus	E	Other species	2008
Scopus	Mango	Israel	REF17	A second Stock-Scion trial with mango in Israel	I		1968	Article
Scopus	Avocado	Spain	REF110	Biological Control and Cross Infections of the Neofusicoccum spp. Causing Mango Postharvest Rots in Spain	I		2024	Article
Scopus	Avocado	Israel	REF111	Biological data on Apanteles cerialis Nixon (Hymenoptera: Braconidae), a parasite of Boarmia (Ascotis) selenaria Schiff. (Lepidoptera: Geometridae)	I		1981	Article
Scopus	Avocado	Israel	REF112	BIOLOGICAL PEST CONTROL OF THE TETRANYCHID MITE OLIGONYCHUS PERSEAE IN AVOCADO AND CHALLENGES TO FACE IN A CLIMATE CHANGE SCENARIO	I		2020	Book
WOS	Mango	Spain	REF113	Biology, ecology and integrated pest management of the white mango scale, Aulacaspis tubercularis Newstead, a new pest in southern Spain - a review	I		2020	Review
WOS	Cherimoya	Spain	REF114	BIOTECHNOLOGY APPLIED TO ANNONA SPECIES: A REVIEW	I		2014	Review
WOS	Mango	Italy	REF115	Bio-Waste Products of Mangifera indica L. Reduce Adipogenesis and Exert Antioxidant Effects on 3T3-L1 Cells	E	Other branch	2022
Scopus	Mango	Egypt	REF116	Blockchain in food safety	E	Other branch	2020	Article
Scopus	Avocado	Turkey	REF117	Boron Content of Some Foods Consumed in Istanbul, Turkey	I		2019	Article
WOS	Mango	Egypt	REF118	Botryosphaeriaceae associated with diseases of mango (Mangifera indica)	E	Geographical	2014	Article
WOS	Avocado	Spain	REF119	Can climate change jeopardize predator control of invasive herbivore species? A case study in avocado agro-ecosystems in Spain	I		2013	Article
WOS	Papaya	Spain	REF23	Active Control of Greenhouse Climate Enhances Papaya Growth and Yield at an Affordable Cost	I		2021	Article
Scopus	Avocado	Turkey	REF120	Cancer and its prevention by some horticultural and field crops in Turkey	I		2005	Short communication
Scopus	Avocado	Mediterranean	REF121	Canopy-cooling systems applied on avocado trees to mitigate heatwaves damages	I		2022	Article
WOS	Avocado	Spain	REF122	Carbohydrate and boron content of styles of 'Hass' avocado (Persea americana Mill.) flowers at anthesis can affect final fruit set	I		2016	Article
WOS	Mango	Italy	REF123	Carotenoid content and pulp colour non-destructively measured by time-resolved reflectance spectroscopy in different cultivars of Brazilian mangoes	I		2016	Conference paper
WOS	Avocado	Italy	REF124	Causes of Food-Induced Anaphylaxis in Italian Adults: A Multi-Centre Study	I		2009	Article
WOS	Mango	Spain	REF125	Central nervous system activities of extract Mangifera indica L.	E	Geographical	2020
Scopus	Avocado	Israel	REF126	Certification Schemes and their Benefit to Plant Protection1	E	Other branch	1984
WOS	Mango	Italy	REF127	Chabazite from Campanian Ignimbrite Tuff as a Potential and Sustainable Remediation Agent for the Removal of Emerging Contaminants from Water	E	Other branch	2022
WOS	Avocado	Spain	REF128	Changes in nutrient contents in peel, pulp, and seed of cherimoya (Annona cherimola Mill.) in relation to organic mulching on the Andalusian tropical coast (Spain)	I		2020	Article
Scopus	Papaya	Italy	REF129	Changes in physico-chemical traits and enzymes oxidative system during cold storage of 'Formosa' papaya fresh cut fruits grown in the mediterranean area (Sicily)	I		2020	Article
WOS	Avocado	Italy	REF130	Characterisation and pathogenicity of fungal species associated with branch cankers and stem-end rot of avocado in Italy	I		2016	Article
WOS	Mango	Italy	REF131	Characterisation and pathogenicity of Pestalotiopsis uvicola and Pestalotiopsis clavispora causing grey leaf spot of mango (Mangifera indica L.) in Italy	I		2013	Article
WOS	Cherimoya	Spain	REF132	Characterisation of 10 cherimoya (Annona cherimola Mill.) cultivars and their response to artificial pollination in Quillota, Chile	E	Geographical	1999
Scopus	Avocado	Spain	REF133	Characterisation of avocado (Persea americana Mill) honeys by their physicochemical characteristics	I		2004	Article
WOS	Mango	Italy	REF135	CHARACTERISATION OF COLLETOTRICHUM SPECIES CAUSING ANTHRACNOSE DISEASE OF MANGO IN ITALY	I		2015	Short communication
WOS	Mango	Italy	REF136	Characterisation of fungal pathogens associated with stem-end rot of avocado fruit in Italy	I		2016	Conference paper
WOS	Mango	Italy	REF137	CHARACTERISATION OF NEOFUSICOCCUM SPECIES CAUSING MANGO DIEBACK IN ITALY	I		2013	Article
Scopus	Mango	Mediterranean	REF138	Characteristics and generation modeling of some source rocks in the South Eastern offshore Mediterranean area, Egypt	E	Other branch	2021	Article
Scopus	Papaya	Egypt	REF139	Characterization of 16SrII-D subgroup associated phytoplasmas in new host plants in Egypt	E	Other species	2017	Article
	Mango	Israel	REF978	Mango Rootstock Selection	I		1980	Short communication
WOS	Avocado	Spain	REF140	Characterization of avocado honey (Persea americana Mill.) produced in Southern Spain	I		2019	Article
WOS	Cherimoya	Spain	REF141	Characterization of cherimoya germplasm by isozyme markers	I		1998	Article
Scopus	Avocado	Israel	REF142	Characterization of Colletotrichum gloeosporioides isolates from avocado and almond fruits with molecular and pathogenicity tests	I		1996	Article
WOS	Mango	Egypt	REF143	Characterization of Colletotrichum species associating with anthracnose disease of mango in Egypt	I		2022	Short communication
WOS	Avocado	Greece	REF144	Characterization of Fungi Associated With Wood Decay of Tree Species and Grapevine in Greece	E	Other species	2017
WOS	Mango	Spain	REF145	Characterization of Fusarium mangiferae isolates from mango malformation disease in Southern Spain	I		2014	Article
Scopus	Avocado	Israel	REF146	Characterization of Glomerella cingulata isolates from almond fruit using VCG, molecular, fungicide sensitivity and pathogenicity tests	E	Other species	1997
Scopus	Papaya	Mediterranean	REF147	Characterization of morbilliviruses isolated from dolphins and porpoises in Europe	E	Other branch	1993	Article
WOS	Cherimoya	Spain	REF148	Characterization of Phytomonas isolated from fruits by electrophoretic isoenzymes and kinetoplast-DNA analysis	E	Other branch	1996
WOS	Mango	Italy	REF149	CHARACTERIZATION OF PSEUDOMONAS SYRINGAE pv. SYRINGAE ISOLATED FROM MANGO IN SICILY AND OCCURRENCE OF COPPER-RESISTANT STRAINS	I		2015	Article
		Israel	REF979	HISTORY AND ORGANIZATION OF THE DIVISION	I		1969	Book
Scopus	Mango	Egypt	REF150	Characterization of Colletotrichum species associating with anthracnose disease of mango in Egypt	E	Duplicate	2022	Article
Scopus	Avocado	Morocco	REF151	Chemical characterization of oil from four Avocado varieties cultivated in Morocco	I		2021	Article
WOS	Passionfruit	France	REF152	Chemical composition and in vitro digestibility of tree, shrub and liana leaves in summer in temperate regions	E	Other branch	2020
WOS	Guava	Tunisia	REF153	Chemical composition of essential oil of Psidium guajava L. growing in Tunisia	I		2014	Article
Scopus	Avocado	Egypt	REF154	Chemical composition, bioactive compounds and antioxidant activity of six avocado cultivars Persea americana Mill. (Lauraceae) grown in Egypt	I		2021	Article
Scopus	Mango	Mediterranean	REF155	Chemical-physical and nutritional characteristics of mature-green and mature-ripe 'Kensington Pride' mango fruit cultivated in Mediterranean area during cold storage	I		2017	Article
Scopus	Avocado	Israel	REF156	Children's diets, pesticide uptake, and implications for risk assessment: An Israeli case study	I		2016	Article
WOS	Avocado	Italy	REF157	Chile: Record Exports of Fruit Grown by the Andes	E	Other branch	2020
Scopus	Avocado	Italy	REF158	Chile: Record Exports of Fruit Grown by the Andes; [Chile – Exportrekorde im Obstbau im Schatten der Anden]	E	Duplicate	2020
WOS	Mango	Egypt	REF159	Chrysemosa jeanneli (Navas, 1914) (Neuroptera: Chrysopidae), A New Lacewing Species Recorded in Egypt	I		2014	Short communication
Other	Mango	Palestine	REF21	Acclimatization of mango in Palestine	I		1938	Article
Scopus	Mango	Egypt	REF160	Chrysemosa jeanneli (Navás, 1914) (Neuroptera: Chrysopidae), a new lacewing species recorded in egypt	E	Duplicate	2014	Article
WOS	Mango	Spain	REF161	Climate risks opposite to the introduction of a tropical crop (mango) in the Guadalhorce valley (Malaga)	I		2014	Report
WOS	Mango	Italy	REF162	Clinical pathways of recovery after surgery for advanced ovarian/tubal/peritoneal cancer: an NSGO-MaNGO international survey in collaboration with AGOa focus on surgical aspects	E	Other branch	2019
Scopus	Mango	Egypt	REF163	Coccophagus scutellaris (Hymenoptera: Aphelinidae): A highly effective biological control agent of soft scale insects (Hemiptera: Coccidae) in Egypt	I		2011	Article
WOS	Mango	Italy	REF164	Combined use of X-ray photoelectron and Mossbauer spectroscopic techniques in the analytical characterization of iron oxidation state in amphibole asbestos	E	Other branch	2010
Scopus	Mango	Italy	REF165	Combined use of X-ray photoelectron and Mössbauer spectroscopic techniques in the analytical characterization of iron oxidation state in amphibole asbestos	E	Duplicate	2010
Scopus	Mango	Italy	REF166	Commercially successful applications	E	Incomplete	2014
Scopus	Avocado	Israel	REF167	Commodity risk assessment of Persea americana from Israel	I		2021	Report
WOS	Mango	Italy	REF168	Communication regarding corporate sustainability of the main Spanish and Italian fast fashion brands: Zara, Mango, Calzedonia and OVS. Difference between the online point of sale platform and physical point of sale	E	Other branch	2019
Scopus	Mango	Egypt	REF169	Communities of oribatid mites and heavy metal accumulation in oribatid species in agricultural soils in Egypt impacted by waste water	I		2010	Article
Scopus	Passionfruit	Mediterranean	REF15	A research on the detection of some phytochemical properties in the fruits of passiflora species	I		2024	Conference paper
Scopus	Avocado	Mediterranean	REF170	Comparative analysis of antioxidant and fatty acid composition in avocado (Persea americana Mill.) fruits: Exploring regional and commercial varieties	E	Geographical	2024	Article
WOS	Cherimoya	Spain	REF171	Comparative aspects of energy metabolism in plant trypanosomatids	E	Other branch	1997
WOS	Guava	Egypt	REF172	Comparative Chemical Profiles of the Essential Oils from Different Varieties of Psidium guajava L.	I		2021	Article
Scopus	Mango	Turkey	REF173	Comparative evaluation of different organic fertilizer on the soil fertility, leaf mineral composition, and growth performance of mango seedlings (Magnifera indica L.)	E	Geographical	2008
Scopus	Papaya	Turkey	REF174	Comparative evaluation of volatiles, phenolics, sugars, organic acids and antioxidant properties of Sel-42 and Tainung papaya varieties	I		2015	Article
WOS	Mango	Greece	REF176	Comparative Response of Mango Fruit towards Pre- and Post-Storage Quarantine Heat Treatments	E	Geographical	2022
Scopus	Papaya	Turkey	REF177	Comparative Studies of the Active Site Region of Lysozymes from Eleven Different Sources	E	Other branch	1974	Article
WOS	Cherimoya	Italy	REF178	Comparative study of some fruit quality characteristics of two of Annona cherimola Mill. grown in southern Italy	I		2019	Article
WOS	Guava	Egypt	REF179	Comparative study on five isolates of Colletotrichum gloeosporioides causing guava anthracnose in Egypt and its control	I		1999	Article
Scopus	Mango	Israel	REF11	A new species of Coccus (Hemiptera: Coccidae) from mango in Israel, and A redescription of C. gymnospori (Green)	I		1981	Article
WOS	Mango	Egypt	REF180	COMPARATIVE STUDY ON FRUIT YIELD AND QUALITY TRAITS OF THE NEW MANGO CULTIVARS GROWN UNDER EGYPT CONDITIONS	I		2022	Article
Scopus	Mango	Egypt	REF181	Comparative study on the quality characteristics of some Egyptian mango cultivars used for food processing	I		2016	Article
Scopus	Avocado	Israel	REF182	Comparing ‘Iriet’ and ‘Ettinger’ avocado cultivars as pollinators of ‘Hass’ using SNPs for paternal identification	I		2019	Article
Scopus	Mango	Spain	REF183	Comparing the mango with other competing fruits at the Spanish marketplace: Results from a consumer panel	I		2000	Conference paper
WOS	Avocado	Spain	REF185	Comparison of conventional and molecular methods for the detection of Rosellinia necatrix in avocado orchards in southern Spain	I		2007	Article
Scopus	Passionfruit	Mediterranean	REF186	Comparison of fruit yield, vine growth, and damage from Dione juno in three cloned passion fruit accessions	E	Geographical	2022	Conference paper
WOS	Passionfruit	Israel	REF187	Complete genome sequence of a novel virus, classifiable within the Potyviridae family, which infects passion fruit (Passiflora edulis)	I		2018	Article
WOS	Passionfruit	Israel	REF188	Complete Genome Sequence of an Isolate of Passiflora chlorosis virus from Passion Fruit (Passiflora edulis Sims)	I		2022	Article
WOS	Passionfruit	Spain	REF189	COMPOSITION OF BABACO, FEIJOA, PASSIONFRUIT AND TAMARILLO PRODUCED IN GALICIA (NORTH-WEST SPAIN)	I		1994	Article
WOS	Avocado	Spain	REF12	A Novel Hypovirus Species From Xylariaceae Fungi Infecting Avocado	I		2018	Article
Scopus	Avocado	Spain	REF190	Compositions, practices and constraints of home garden: the case of Bahir Dar city, Ethiopia	E	Geographical	2024
WOS	Mango	Greece	REF191	Comprehensive subcellular topologies of polypeptides in Streptomyces	E	Other branch	2018
Scopus	Avocado	Italy	REF192	Consumer interest towards tropical fruit: factors affecting avocado fruit consumption in Italy	I		2017	Article
WOS	Cherimoya	Italy	REF193	Control of browning in frozen puree of cherimoya (Annona cherimola, Mill.) fruit	I		1998	Article
WOS	Mango	Spain	REF194	Copper resistance in Pseudomonas syringae strains isolated from mango is encoded mainly by plasmids	I		2002	Article
Scopus	Mango	Algeria	REF195	Correction to: Towards estimating the economic cost of invasive alien species to African crop and livestock production (CABI Agriculture and Bioscience, (2021), 2, 1, (18), 10.1186/s43170-021-00038-7)	E	Geographical	2021
Scopus	Mango	Egypt	REF196	Correction: Amino acid profile, physico‑chemical properties and fatty acids composition of some fruit seed kernels after detoxification	I		2024	Article
Scopus	Avocado	Egypt	REF197	Correlation between genetic variability, chemical composition and antimicrobial activity of essential oils isolated from avocado cultivars grown in Egypt	I		2021	Article
WOS	Passionfruit	Morocco	REF198	COWPEA APHID BORNE MOSAIC VIRUS-MOROCCO AND SOUTH-AFRICAN PASSIFLORA VIRUS ARE STRAINS OF THE SAME POTYVIRUS	E	Geographical	1994
WOS	Papaya	Spain	REF199	Cucurbit aphid-borne yellows virus is prevalent in field-grown cucurbit crops of southeastern Spain	E	Other species	2007	Article
Scopus	Mango	Egypt	REF200	Cultivation of mango trees in reclaimed desert regions of Egypt	I		2017	Conference paper
WOS	Mango	Spain	REF201	Current Situation and Future Prospects of Worldwide Mango Production and Market	E		2015	Conference paper
Scopus	Mango	Egypt	REF202	Current status and impact mango malformation in Egypt	I		2002	Article
WOS	Papaya	Turkey	REF205	Current status of virus infections in cucurbit plantations in Ankara and Antalya provinces	E	No open access	2012
WOS	Avocado	Italy	REF206	Customer preferences heterogeneity toward avocado: a latent class approach based on the best-worst scaling choice modeling	I		2023	Article
WOS	Avocado	Italy	REF209	Cylindrocladiella peruviana and Pleiocarpon algeriense causing stem and crown rot on avocado (Persea americana)	I		2020	Article
WOS	Mango	Spain	REF14	A Pseudomonas syringae Diversity Survey Reveals a Differentiated Phylotype of the Pathovar syringae Associated with the Mango Host and Mangotoxin Production	I		2013	Article
WOS	Avocado	France	REF210	Daily polyphenol intake in France from fruit and vegetables	E		2006	Article
Scopus	Mango	Mediterranean	REF212	Deficit irrigation strategies for subtropical mango farming. A review	I		2021	Review
WOS	Guava	Egypt	REF214	Descriptions of two new species of phytoseiid mites (Acari: Phytoseiidae) from Egypt	E	No open access	2004
WOS	Mango	Italy	REF215	Detailed crystal chemistry and iron topochemistry of asbestos occurring in its natural setting: A first step to understanding its chemical reactivity	E	no tropical fruit	2010
WOS	Avocado	Spain	REF218	DETECTION OF AVOCADO SUNBLOTCH VIROID IN SPAIN BY DOUBLE POLYACRYLAMIDE-GEL ELECTROPHORESIS	I	no open access	1987	Article
WOS	Mango	Turkey	REF219	Determination of 301 pesticide residues in tropical fruits imported to Turkey using LC-MS/MS and GC-MS	E	no open access	2023	Article
WOS	Avocado	Spain	REF222	Determination of dithiocarbamates and metabolites in plants by liquid chromatography-mass spectrometry	E	no open access	2004	Article
WOS	Avocado	Turkey	REF223	Determination of Energy-Economic Balance and Greenhouse Gas (GHG) Emissions of Avocado (Persea americana Mill.) Production in Turkey	I		2022	Article
WOS	Cherimoya	Spain	REF225	Determination of lipid composition of the two principal cherimoya cultivars grown in Andalusian Region	I	No open access	2016	Article
WOS	Papaya	Spain	REF226	Determination of the Best Planting Season for the Protected Cultivation of Papaya	I		2022	Article
WOS	Cherimoya	Spain	REF227	Determination of the Bioactive Effect of Custard Apple By-Products by In Vitro Assays	I		2022	Article
Scopus	Avocado	Israel	REF228	Determination of the irrigation regimen for an avocado plantation in spring and autumn	I		1983	Article
Scopus	Avocado	Israel	REF229	Determining an economic injury level for the persea mite, Oligonychus perseae, a new pest of avocado in Israel	I		2011	Article
Scopus	Avocado	Israel	REF16	A review of the saproxylic weevil subfamily Cossoninae (Coleoptera: Curculionidae) in Israel	I		2023	Review
WOS	Cherimoya	Spain	REF231	Development of an Effective Sonotrode Based Extraction Technique for the Recovery of Phenolic Compounds with Antioxidant Activities in Cherimoya Leaves	I		2022	Article
WOS	Mango	Israel	REF232	Development of improved disease management for powdery mildew on mango trees in Israel	I	no open access	2018	Article
WOS	Mango	Israel	REF233	Development of perforated modified atmosphere package for mango	E	no open access	1995	Conference paper
WOS	Mango	Israel	REF237	Dietary intake of carotenoid isomers in Israel	E	no open access	2013
WOS	Mango	Greece	REF240	Different expression of ATP-dependent RNA helicases in artificially and naturally induced mango fruitlet abscission	E	no open access	2019	Conference paper
Scopus	Mango	Spain	REF241	Different factors involved in the low fruit set of mango (Mangifera indica)	I		2019	Conference paper
Scopus	Avocado	Spain	REF242	Differential effects of abiotic conditions on fitness-related parameters of two Euseius species inhabiting avocado agro-ecosystems	I		2018	Article
WOS	Passionfruit	Israel	REF243	Directed honeybees: A preliminary investigation of an innovative solution for passionfruit pollination in Israel	E	No open access	2009
Scopus	Avocado	Israel	REF244	Discordant phylogenies suggest repeated host shifts in the Fusarium-Euwallacea ambrosia beetle mutualism	E	no open access	2015
Scopus	Avocado	Israel	REF245	Distribution and characteristics of the damage of the Syrian woodpecker, Dendrocopos syriacus (HEMP. & EHR.) (Aves: picidae), in polyethylene irrigation pipes in fruit orchards	E	no open access	1977
WOS	Passionfruit	France	REF248	Diversity in the chemical composition and digestibility of leaves from fifty woody species in temperate areas	E		2021
WOS	Avocado	Italy	REF249	Diversity of Botryosphaeriaceae species associated with canker and dieback of avocado (Persea americana) in Italy	I		2023	Article
Scopus	Avocado	Spain	REF39	Alternative food improves the combined effect of an omnivore and a predator on biological pest control. A case study in avocado orchards	I		2009	Article
Scopus	Mango	Egypt	REF251	Do growth regulators increase the seedling yield of polyembryonic ‘Zebda’ mango (Mangifera indica L.) seeds?	E	no open access	2018	Conference paper
WOS	Mango	Egypt	REF252	Do growth regulators increase the seedling yield of polyembryonic 'Zebda' mango (Mangifera indica L.) seeds?	E	no open access	2018	Conference paper
WOS	Mango	Egypt	REF253	Does fruit phenology influence trap-capture and emergence of Ceratitis capitata and Bactrocera zonata in commercial hosts?	I		2021	Article
Scopus	Mango	Italy	REF254	Drying kinetics and physico-chemical quality of mango slices	I		2019	Article
WOS	Avocado	Spain	REF256	Economic Impact of the Persea Mite in Spanish Avocado Crops	I		2023	Article
WOS	Cherimoya	Lebanon	REF257	EFFECT OF DIFFERENT LOCALIZED IRRIGATION SYSTEMS ON GROWTH AND PRODUCTION OF SUGAR APPLE (ANNONA SQUAMOSA L.)	I		2019	Article
Scopus	Avocado	Greece	REF258	Effect of drip lines number on the water use, wetted soil volume and yield of avocados	E	no open access	1997	Conference paper
WOS	Avocado	Spain	REF259	Effect of Ethylene Suppression on Heptose Sugars Metabolism and Ripening in Avocado 'Hass' Fruit	E	no open access	2010	Conference paper
WOS	Avocado	Greece	REF264	Effect of Organic Fertilizers on Avocado Trees (Cvs. Fuerte, Hass, Lamb Hass) in Western Crete, a Cool Subtropical Region	I		2022	Article
WOS	Lychee	Israel	REF265	Effect of Packaging Films on Individual Anthocyanins in Pericarp of Imported Non-Acid Treated Litchi	E	no open access	2010	Conference paper
Scopus	Avocado	Greece	REF267	Effect of pre-incubation humidity and temperature treatment on the in vitro germination of avocado pollen grains	I		1997	Article
WOS	Mango	Israel	REF268	EFFECT OF RELATIVE-HUMIDITY DURING MANGO GROWTH ON THE INCIDENCE OF QUIESCENT INFECTIONS OF ALTERNARIA-ALTERNATA	E	no open access	1993
WOS	Avocado	Spain	REF269	Effect of soil solarization on the control of Phytophthora a root rot in avocado	I		1997	Article
Scopus	Avocado	Spain	REF270	Effect of soil solarization on the control of Phytophthora root rot in avocado	I		1997	Article
WOS	Mango	Egypt	REF271	Effect of spraying some chemical substances and a fungicide on floral malformation disease in mango	E	no open access	2004	Conference paper
Scopus	Papaya	Spain	REF273	Effect on temperature of lightweight plant cover enveloping papaya fruit (Carica papaya L.) in a naturally ventilated Mediterranean greenhouse	E	no open access	2020	Conference paper
WOS	Mango	Italy	REF274	Effects of 1-Methylcyclopropene on postharvest quality traits, antioxidant activity and ascorbic acid content of mature-ripe mango fruits	E	no open access	2017
Scopus	Avocado	Israel	REF275	Effects of Covering Mature Avocado 'Pinkerton' Trees with High-density Shading Nets during Cold Winters on Microclimate, Chlorophyll Fluorescence, Flowering, and Yield	I		2023	Article
WOS	Mango	Spain	REF277	Effects of Pruning Mulch on Nutrient Concentration of Avocado (Persea americana Mill.) Fruit under Subtropical Conditions	I		2022	Article
Scopus	Avocado	Israel	REF278	Effects of seedling and clonal West Indian rootstocks irrigated with recycled water on ‘Hass’ avocado yield, fruit weight and alternate bearing	I		2023	Article
Scopus	Papaya	Spain	REF279	Effects of stage of harvest maturity and season on fruit quality of papaya cultivated in southeast Spain greenhouses	E	no open access	2018	Conference paper
Scopus	Avocado	Morocco	REF18	A Study of the Effect of Replacing Drip Irrigation System by Micro-Sprinklers in Avocado (Persea americana Mill) in Morocco	I		2022	Article
Scopus	Mango	Egypt	REF282	Efficacy of eco-friendly compounds in enhancing biochemically mango resistance to powdery mildew disease	I		2020	Article
WOS	Mango	Israel	REF286	Efficacy of the repellent RO-PEL(R) in reducing damage by the rock hyrax (Procavia capensis) to fruit trees	E	no open access	1996
Scopus	Avocado	Israel	REF287	Efficacy of the repellent RO‐PEL® in reducing damage by the rock hyrax (Procavia capensis) to fruit trees)	E	no open access	1996
Scopus	Mango	Egypt	REF291	Egyptian mango by-product 1. Compositional quality of mango seed kernel	I		2007	Article
Scopus	Mango	Egypt	REF292	Egyptian mango by-product 2: Antioxidant and antimicrobial activities of extract and oil from mango seed kernel	I		2007	Article
Scopus	Mango	Lebanon	REF294	Emerging bacterial and phytoplasma diseases of fruit trees that are or may become a threat for the Mediterranean basin: Notes on epidemiology, risks, prevention and management on first occurrence	E	no open access	2012	Conference paper
WOS	Mango	France	REF295	Emerging Networks to Foster Agroecology in Tropical Horticulture	E	no open access	2013
WOS	Avocado	Spain	REF296	Entoleuca sp. infected by mycoviruses as potential biocontrol agents of avocado white root rot	I		2021	Article
Scopus	Avocado	Mediterranean	REF297	Environmental and business risk management perceptions and preferences: evidence from snowball sampling of Turkish avocado producers	I		2023	Article
Scopus	Mango	Egypt	REF299	Environmental management and biological aspects of two eriophyid mango mites in egypt: Aceria mangiferae and metaculus mangiferae	I		2011	Article
WOS	Mango	Spain	REF300	Environmentally friendly treatment alternatives to Bordeaux mixture for controlling bacterial apical necrosis (BAN) of mango	I		2012	Article
WOS	Papaya	Spain	REF301	Epidemics of aphid-transmitted viruses in melon crops in Spain	E	Other species	2003	Article
WOS	Mango	Egypt	REF302	Epidemiological aspects of mango malformation disease caused by Fusarium mangiferae and source of infection in seedlings cultivated in orchards in Egypt	I		2007	Article
Scopus	Papaya	Mediterranean	REF303	Epidemiology and control of virus diseases of vegetables	E	Other species	1987	Article
Scopus	Avocado	Israel	REF304	Epidemiology, pathology and identification of Colletotrichum including a novel species associated with avocado (Persea americana) anthracnose in Israel	I		2017	Article
Scopus	Papaya	Egypt	REF305	Erratum regarding missing Declaration of Competing Interest statements in previously published articles (Biocatalysis and Agricultural Biotechnology (2019) 18, (S1878818118309964), (10.1016/j.bcab.2019.01.048))	E	Not found	2021	Erratum
Scopus	Mango	Algeria	REF306	Erratum regarding missing Declaration of Competing Interest statements in previously published articles (Biocatalysis and Agricultural Biotechnology (2020) 26, (S1878818120303236), (10.1016/j.bcab.2020.101635))	E	Not found	2021
Scopus	Avocado	Mediterranean	REF307	Essential fruits for nutrition and their beneficial effects on human health	E	Geographical	2023	Book
Scopus	Mango	Israel	REF308	Estimating rapidly and precisely the concentration of beta carotene in mango homogenates by measuring the amplitude of optothermal signals, chromaticity indices and the intensities of Raman peaks	E		2010	Article
Scopus	Avocado	Greece	REF309	Estimation of Avocado Oil (Persea americana Mill., Greek “Zutano” Variety) Volatile Fraction over Ripening by Classical and Ultrasound Extraction Using HS-SPME–GC–MS	I		2022	Article
WOS	Avocado	Greece	REF19	A web-based GIS platform supporting innovative irrigation management techniques at farm-scale for the Mediterranean island of Crete	I		2022	Article
Scopus	Avocado	Morocco	REF310	Ethnobotanical Study of Medicinal Herbs in the Saïss Urban Commune (Region of Fez/Morocco)	E	Not open access	2023
WOS	Guava	Palestine	REF311	Ethnopharmacological survey about medicinal plants utilized by herbalists and traditional practitioner healers for treatments of diarrhea in the West Bank/Palestine	I		2016	Article
Scopus	Avocado	Palestine	REF312	Ethnopharmacological survey of medicinal plants used by patients with psoriasis in the West Bank of Palestine	I		2017	Article
Scopus	Avocado	Israel	REF313	Evaluating the performance of a consumer scale SCiO™ molecular sensor to predict quality of horticultural products	E	New Zeland	2018
WOS	Mango	Egypt	REF314	EVALUATION AND IDENTIFICATION OF SOME SEEDED MANGO TREES USING FRUIT QUALITY AND ISSR ANALYSIS UNDER EGYPT CONDITIONS	I		2021	Article
WOS	Papaya	Egypt	REF315	Evaluation of antiviral activity of Carica papaya leaves against SARS-CoV-2 assisted by metabolomic profiling	I		2022	Article
WOS	Avocado	Turkey	REF316	Evaluation of avocado (Persea americana Mill.) leaves in terms of public health	I		2018	Article
Scopus	Avocado	Israel	REF317	Evaluation of biochemical methods for the diagnosis of the avocado sunblotch viroid in Israel	I		1984	Article
WOS	Avocado	Spain	REF318	Evaluation of composition and performance of composts derived from guacamole production residues	I		2015	Article
WOS	Avocado	Spain	REF319	Evaluation of confirmatory data following the Article 12 MRL review for thiabendazole	E	Not inherent	2022
WOS	Passionfruit	France	REF320	Evaluation of French and New Zealand Sauvignon wines by experienced French wine assessors	E	Other branch	2010
WOS	Lychee	Israel	REF321	Evaluation of Maxim® (3,5,6-TPA) for Increase in Yield, Fruit Size and Retention in Litchi, cv. HLH Mauritius, in South Africa	E	South Africa	2010
Scopus	Avocado	Israel	REF322	Evaluation of nine strains of Bacillus thuringiensis Berliner against the giant looper, Boarmia (Ascotis) selenaria Schiffermüller (Lepidoptera, Geometridae)	E	Not inherent	1986
Scopus	Mango	France	REF323	Evaluation of nutritional and antioxidant properties of the tropical fruits banana, litchi, mango, papaya, passion fruit and pineapple cultivated in Réunion French Island	E	La Reunion	2016
WOS	Avocado	Lebanon	REF324	Evaluation of Postharvest Maturity Indices of Commercial Avocado Varieties Grown at Various Elevations Along Lebanon's Coast	I		2022	Article
Scopus	Mango	Italy	REF325	Evaluation of quality attributes and consumer preference of fresh or imported mangoes in Italy	I		2018	Article
Scopus	Avocado	Mediterranean	REF326	Evaluation of the antioxidant properties of Mediterranean and tropical fruits compared with common food additives	I		2001	Article
Scopus	Avocado	Mediterranean	REF327	Evaluation of the effectiveness of biocontrol bacteria against avocado white root rot occurring under commercial greenhouse plant production conditions	I		2013	Article
WOS	Guava	Israel	REF328	Evaluation of the genetic diversity in the feijoa accessions maintained at Santa Catarina, Brazil	E	Brazil	2020
WOS	Avocado	Spain	REF329	Evaluation of the nutritional value and presence of minerals and pesticides residues in agro-industrial by-products to replace conventional ingredients of small ruminant diets	I		2023	Article
Scopus	Mango	Spain	REF330	Evaluation of three fertilization systems for ‘MD-2’ pineapple plants	E	Other species	2019	Article
WOS	Mango	Spain	REF331	Evaluation of three fertilization systems for 'MD-2' pineapple plants	E	Other species	2019
Scopus	Avocado	Israel	REF332	Evidence for a major role of honeybees (Apis mellifera) rather than wind during avocado (Persea americana Mill.) pollination	I		2011	Article
WOS	Guava	Egypt	REF333	Experimental study on optimized using activated agricultural wastes at hemispherical solar still for different types of water	I		2023	Article
Scopus	Avocado	Israel	REF334	Experiments to Correct Iron Deficiency in Avocado Trees	I		1982	Article
Scopus	Avocado	Egypt	REF335	Exploring natural products-based cancer therapeutics derived from egyptian flora	I		2021	Review
WOS	Mango	Israel	REF336	Exploring the mango - poison ivy connection: the riddle of discriminative plant dermatitis	E	Other branch	2005
WOS	Avocado	Lebanon	REF337	EXPLORING THE STATE OF ANNONA (ANNONA SP.) CULTIVATION IN LEBANON THROUGH A SURVEY TARGETING LOCAL NURSERIES AND FARMERS	I		2020	Article
WOS	Papaya	Italy	REF338	Export of fresh and processed vegetables from Bangladesh	E	Bangladesh	1996
WOS	Avocado	France	REF339	Factors that influence French consumer satisfaction in the preference for Chilean avocados (Persea Americana Mill.)	I		2021	Article
WOS	Avocado	Turkey	REF25	Adaptation and performance of 15 avocado cultivars grown in Antalya Province in southern Turkey	I		2004	Conference paper
WOS	Mango	Spain	REF28	Advantages and Disadvantages of Cultivating Mangoes (Mangifera indica L.) under Subtropical Conditions and Potential of Greenhouse Cultivation of Mango	I		2015	Article
WOS	Avocado	Greece	REF31	Air Temperature as a Key Indicator of Avocado (Cvs. Fuerte, Zutano, Hass) Maturation Time in Mediterranean Climate Areas: The Case of Western Crete in Greece	I		2023	Article
WOS	Mango	Egypt	REF34	Allelopathic Effect of Mango Leaf Residue against Portulaca oleracea or Chorchorus olitorius Associated Phaseolus vulgaris Growth	I		2016	Article
WOS	Mango	Egypt	REF36	Alleviation of alternate bearing phenomenon in mango (Mangifera indica L.) trees using boron and nitrogen fertilization	I		2019	Article
WOS	Mango	Egypt	REF345	Field evaluation of botanicals extracts for suppressing the mango scale insect, Aulacaspis tubercularis (Newstead) (Hemiptera: Diaspididae)	I		2020	Article
WOS	Mango	Spain	REF346	Field evaluation of treatments for the control of the bacterial apical necrosis of mango (Mangifera indica) caused by Pseudomonas syringae pv. syringae	I		2006	Article
WOS	Guava	Israel	REF347	Field experiments of Anopheles gambiae attraction to local fruits/seedpods and flowering plants in Mali to optimize strategies for malaria vector control in Africa using attractive toxic sugar bait methods	E	Mali	2010
WOS	Guava	Syria	REF348	Field parasitism levels of Ceratitis capitata larvae (Diptera: Tephritidae) by Aganaspis daci on different host fruit species in the coastal region of Tartous, Syria	I		2016	Article
WOS	Lychee	Spain	REF349	Fingerprinting and analysis of genetic diversity of litchi (Litchi chinensis Sonn.) accessions from different germplasm collections using microsatellite markers	I		2013	Article
Scopus	Avocado	Israel	REF350	First detailed report of Trichothecium roseum causing post-harvest pink rot of avocado in Israel	I		2016	Short communication
WOS	Avocado	Italy	REF351	First Field Record of the Tropical Red-Banded Thrips Selenothrips rubrocinctus (Thripidae: Panchaetothripinae) in Europe	E	Other species	2021
Scopus	Mango	Mediterranean	REF352	First oil appearance in the pliocene section, offshore Nile Delta Egypt: It's exploration significant.	E	Other branch	2017	Conference paper
WOS	Guava	Egypt	REF353	First record of black spot disease infecting Guava fruits in Egypt and its pre and post-harvest management	E	Citazione	2019
Scopus	Papaya	Mediterranean	REF354	First record of Cladosporium species causing leaf spots on globe artichoke (Cynara scolymus)	E	Other species	2023	Article
Scopus	Mango	Italy	REF355	First record of Icerya seychellarum and confirmed occurrence of Aulacaspis tubercularis (Hemiptera: Coccomorpha) in Italy	I		2020	Article
WOS	Avocado	Greece	REF356	First Record of Neofusicoccum luteum and Colletotrichum gloeosporioides Causing Anthracnose and Stem End Rot on Avocado Fruits in Greece	I		2023	Short communication
Scopus	Papaya	Israel	REF357	First record of the papaya mealybug, Paracoccus marginatus Williams & Granara de Willink (Hemiptera: Coccomorpha: Pseudococcidae), in the Western Palaearctic	I		2016	Short communication
WOS	Avocado	Italy	REF358	First record of the Persea Mite Oligonychus perseae (Acari: Tetranychidae) in Italy with a review of the literature	I		2015	Short communication
WOS	Avocado	Turkey	REF359	First Report of Anthracnose and Stem End Rot Diseases Caused by Colletotrichum gloeosporioides and Neofusicoccum australe on Avocado Fruits in Turkey.	I		2016	Short communication
WOS	Mango	Spain	REF28	Advantages and Disadvantages of Cultivating Mangoes (Mangifera indica L.) under Subtropical Conditions and Potential of Greenhouse Cultivation of Mango	I		2015	Article
WOS	Avocado	Greece	REF360	First Report of Avocado Sunblotch Viroid (ASBVd) Naturally Infecting Avocado (Persea americana) in Greece	I		2018	Short communication
WOS	Mango	Greece	REF361	First report of bacterial apical necrosis of mango caused by Pseudomonas syringae pv. Syringae in Greece	I		2017	Short communication
Scopus	Mango	Egypt	REF362	First report of Botrytis cinerea causing stem end rot of mango fruit in Pakistan	E	Geographical	2017	Note
WOS	Avocado	Greece	REF363	First report of branch cankers on avocado (Persea americana) caused by Neocosmospora (syn. Fusarium) perseae in Crete (Greece)	I		2022	Short communication
WOS	Mango	Spain	REF364	First Report of Branch Dieback in Mango Trees Caused by Neofusicoccum parvum in Spain	I		2016	Short communication
Scopus	Dragonfruit	Spain	REF365	First report of cactus virus X in Spain	I		2022	Short communication
Scopus	Papaya	France	REF366	First report of cucurbit aphid-borne yellows virus affecting summer squash and melon in Montenegro	E	Other species	2017	Article
WOS	Papaya	Morocco	REF367	First report of cucurbit aphid-borne yellows virus from Morocco	E	Other species	2018
WOS	Avocado	Greece	REF368	First Report of Diaporthe foeniculina Associated with Branch Canker of Avocado in Greece	I		2020	Short communication
Scopus	Avocado	Israel	REF369	First Report of Euwallacea nr. Fornicatus (Coleoptera: Curculionidae) in Mexico	E	Mexico	2016
WOS	Avocado	Turkey	REF370	First report of fruit and leaf anthracnose caused by Colletotrichum karstii on avocado in Turkey	I		2020	Short communication
WOS	Avocado	Palestine	REF371	First report of Fusarium euwallaceae on avocado trees in Palestine	I		2019	Article
Scopus	Mango	Egypt	REF372	First report of Fusarium Sterilihyphosum- and F. Proliferatum-induced malformation disease of mango in Egypt	E	Citazione	2009	Note
WOS	Mango	Egypt	REF373	FIRST REPORT OF FUSARIUM STERILIHYPHOSUM- AND F-PROLIFERATUM-INDUCED MALFORMATION DISEASE OF MANGO IN EGYPT	E	Citazione	2009
WOS	Mango	Spain	REF374	First Report of Mango Malformation Disease Caused by Fusarium mangiferae in Spain	I		2012	Short communication
WOS	Guava	Egypt	REF375	First Report of Meloidogyne enterolobii (Guava Root-Knot Nematode) Infecting Guava (Psidium guajava) in Egypt	I		2023	Short communication
Scopus	Papaya	France	REF376	First report of Moroccan watermelon mosaic potyvirus in zucchini in Italy	E		1998	Note
WOS	Mango	Greece	REF377	First report of Neofusicoccum mediterraneum causing stem end rot on Karuthakolumban mangoes	E	Sri Lanka	2015
WOS	Mango	Egypt	REF378	First report of Nigrospora sphaerica causing twig dieback and leaf spot of mango in Egypt	I		2022	Short communication
WOS	Mango	Spain	REF379	First Report of Pantoea ananatis Causing Necrotic Symptoms in Mango Trees in the Canary Islands, Spain	E	Geographical	2019
WOS	Papaya	Israel	REF380	First Report of Papaya (Carica papaya) Naturally Infected With the Introduced Tomato yellow leaf curl virus-Israel	E	Texas	2016
WOS	Passionfruit	Spain	REF381	First report of Passiflora edulis symptomless virus in pomegranate in Spain	I		2021	Short communication
Scopus	Avocado	Spain	REF382	First report of Penthimiola bella (Stål, 1855) (Hemiptera: Cicadellidae) for Spain and Madeira island	E	Other species	2024
Scopus	Avocado	Spain	REF383	First report of pestalotiopsis clavispora causing postharvest fruit rot of loquat in Spain	E	Other species	2013
WOS	Avocado	Spain	REF384	First report of Phytophthora cactorum causing fruit rot on avocado in Spain.	I		2005	Short communication
Scopus	Guava	Italy	REF385	First report of Phytophthora citrophthora causing fruit brown rot of Feijoa in Italy	E	Other species	2001	Note
WOS	Avocado	Italy	REF386	First Report of Postharvest Fruit Rot in Avocado (Persea americana) Caused by Lasiodiplodia theobromae in Italy	I		2012	Short communication
WOS	Lychee	Italy	REF387	FIRST REPORT OF POSTHARVEST ROT CAUSED BY PHOMOPSIS LONGANAE ON LYCHEE COMMERCIALIZED IN ITALY	I		2016	Article
WOS	Papaya	Spain	REF388	First Report of Powdery Mildew Elicited by Erysiphe diffusa on Papaya (Carica papaya) in Spain	I		2019	Short communication
WOS	Avocado	Italy	REF389	First Report of Root Rot Caused by Ilyonectria (=Neonectria) macrodidyma on Avocado (Persea americana) in Italy	I		2012	Short communication
WOS	Avocado	Greece	REF31	Air Temperature as a Key Indicator of Avocado (Cvs. Fuerte, Zutano, Hass) Maturation Time in Mediterranean Climate Areas: The Case of Western Crete in Greece	I		2023	Article
WOS	Avocado	Italy	REF390	First Report of Root Rot Caused by Phytophthora cinnamomi on Avocado in Italy	I		1998	Short communication
WOS	Mango	Spain	REF391	First Report of Rosellinia necatrix Causing White Root Rot in Mango Trees in Spain	I		2018	Short communication
Scopus	Avocado	Italy	REF392	First Report of Rosellinia necatrix Causing White Root Rot on Avocado in Italy	I		2021	Short communication
Scopus	Dragonfruit	Spain	REF393	First Report of Schlumbergera Virus X in Dragon Fruit (Hylocereus spp.) in Spain	I		2022	Short communication
Scopus	Mango	Israel	REF394	First report of Scirtothrips dorsalis Hood in the Canary Islands	E	Canary island	2023	Article
Scopus	Mango	Italy	REF395	First Report of Seedling Stem Blight of Mango Caused by Neofusicoccum parvum in Italy	I		2023	Short communication
WOS	Avocado	Spain	REF396	First Report of Stolbur Phytoplasma in Avocado in Spain	I		2002	Short communication
WOS	Avocado	Turkey	REF397	First report of Verticillium dahliae causing Verticillium wilt on avocado (Persea americana) in Turkey	I		2022	Short communication
Scopus	Avocado	Greece	REF398	First report of Verticillium wilt caused by Verticillium dahliae on avocado trees in Greece	E		2014	Short communication
WOS	Avocado	Greece	REF399	First Report of Verticillium Wilt Caused by Verticillium dahliae on Avocado Trees in Greece.	I		2014	Short communication
WOS	Papaya	Israel	REF40	Amelioration of Oxidative Stress in Red Blood Cells from Patients with β-thalassemia Major and Intermedia and E-β-thalassemia Following Administration of a Fermented Papaya Preparation	E		2010	Article
Scopus	Mango	Spain	REF400	First report of verticillium wilt caused by verticillium dahliae on mango trees (mangifera indica) in southern Spain	E	Duplicate	2010	Note
WOS	Mango	Spain	REF401	First Report of Verticillium Wilt Caused by Verticillium dahliae on Mango Trees (Mangifera indica) in Southern Spain.	I		2010	Short communication
WOS	Mango	Italy	REF402	First Report of Verticillium Wilt of Mango (Mangifera indica) Caused by Verticillium dahliae in Italy	I		2014	Short communication
Scopus	Papaya	Spain	REF403	First report of Zucchini yellow mosaic virus and squash mosaic virus infecting cucurbits in Trinidad	E	Geographical	2016	Article
Scopus	Papaya	France	REF404	First report of Zucchini yellow mosaic virus in ridge gourd in Pakistan	E	Geographical	2015	Note
WOS	Lychee	Israel	REF405	'Floridian' litchi yield is increased by 2,4,5-TP spray	I		1997	Article
Scopus	Avocado	Tunisia	REF406	Flower development and timing of avocado (Persea americana) growing under Tunisian conditions	I		2017	Conference paper
Scopus	Papaya	Spain	REF407	Flower development in ‘BH-65’ papaya grown in plastic greenhouses in south-east Spain	I		2019	Conference paper
WOS	Papaya	Spain	REF408	Flower development in 'BH-65' papaya grown in plastic greenhouses in south-east Spain	E	Duplicate	2019	Proceedings Paper
WOS	Dragonfruit	Israel	REF409	FLOWERING BEHAVIOR AND POLLINATION REQUIREMENTS IN CLIMBING CACTI WITH FRUIT CROP POTENTIAL	I		1994	Article
WOS	Mango	Egypt	REF41	Amino acid profile, physico-chemical properties and fatty acids composition of some fruit seed kernels after detoxification	I		2023	Article
WOS	Avocado	Greece	REF410	Flowering behaviour of 19 avocado cultivars in Crete	I		1994	Conference paper
WOS	Cherimoya	Spain	REF411	Flowering Pattern and Fruitful Capacity of 'Fino de Jete' Cherimoya Shoots	I		2013	Conference paper
WOS	Mango	Israel	REF412	Fludioxonil - A potential alternative for postharvest disease control in mango fruit	I		2019	Article
Scopus	Mango	Israel	REF413	Fludioxonil – A potential alternative for postharvest disease control in mango fruit	E	Duplicate	2019	Article
Scopus	Avocado	Israel	REF414	Foliar application of boron to improve ‘Hass’ avocado productivity	I		2022	Conference paper
WOS	Cherimoya	Spain	REF415	Foliar Application of Urea Advances Bud Break, Bloom and Harvest in Cherimoya (Annona cherimola Mill.)	I		2013	Conference paper
Scopus	Mango	Mediterranean	REF416	Foliar Pectins and Physiology of Diploid and Autotetraploid Mango Genotypes under Water Stress	I		2023	Article
WOS	Mango	Egypt	REF417	Folic Acid Intake and Neural Tube Defects: Two Egyptian Centers Experience	E	Other branch	2015
Scopus	Mango	Egypt	REF418	Food ingredients total antioxidant potential of juices and beverages screening by DPPH in vitro assay	I		2008	Article
Scopus	Papaya	France	REF419	Food production and nutrition for the crew during the first 2-year closure of Biosphere 2.	E	Other branch	1997	Article
Scopus	Mango	Israel	REF42	Ampelomyces quisqualis for Biological and Integrated Control of Powdery Mildews in Israel	E		1989	Article
Scopus	Mango	Italy	REF420	Food quality and nutraceutical value of nine cultivars of mango (Mangifera indica L.) fruits grown in Mediterranean subtropical environment	I		2019	Article
Scopus	Mango	Mediterranean	REF421	Food quality, sensory attributes and nutraceutical value of fresh “Osteen” mango fruit grown under mediterranean subtropical climate compared to imported fruit	I		2020	Article
Scopus	Mango	Italy	REF422	From a cause of rapid fig tree dieback to a new threat to mango production: the invasive bark beetle Cryphalus dilutus Eichhoff (Coleoptera: Curculionidae, Scolytinae) and its associated fungi found on mango trees in Europe	I		2023	Article
Scopus	Avocado	Israel	REF423	Frost protection efficiency evaluation in avocado with a horizontal wind machine	I		2019	Article
WOS	Mango	Greece	REF424	Fruit compounds affect male sexual success in the South American fruit fly, Anastrepha fraterculus (Diptera: Tephritidae)	E	Geographical	2013
WOS	Cherimoya	Spain	REF425	Fruit Development and Maturation Phenology of 'Fino de Jete' Cherimoya	I		2013	Conference paper
Scopus	Avocado	Mediterranean	REF426	Fruit development effect on fatty acid composition of persea americana fruit mesocarp	I		1988	Article
Scopus	Mango	France	REF427	Fruit flies: Disinfestation, techniques used, possible application to mango	E	Geographical	2007	Review
WOS	Papaya	Spain	REF428	Fruit growth model, thermal requirements and fruit size determinants in papaya cultivars grown under subtropical conditions	I		2019	Article
Scopus	Lychee	Italy	REF429	Fruit production and quality evaluation of four litchi cultivars (Litchi chinensis Sonn.) grown in Mediterranean climate	I		2017	Article
WOS	Cherimoya	Spain	REF43	Amplification of Cherimoya (Annona cherimola Mill.) with Chloroplast-Specific Markers: Geographical Implications on Diversity and Dispersion Studies	I		2022	Article
Scopus	Avocado	Mediterranean	REF430	Fruit production in Israel, a case of a pioneer state	I		1997	Conference paper
Scopus	Mango	Italy	REF431	Fruit quality and photosynthetic response of three cultivars of mango ( Mangifera indica L.) in a greenhouse in south of Italy	I		2023	Conference paper
WOS	Papaya	Spain	REF432	Fruit quality characterization and harvest maturity index of three papaya cultivars grown in greenhouses in south-east Spain	I		2019	Conference paper
Scopus	Avocado	Mediterranean	REF433	Fruit set in avocado: Pollen limitation, pollen load size, and selective fruit abortion	I		2021	Article
Scopus	Papaya	Spain	REF434	Fruit thinning in ‘BH-65’ and ‘Intenzza’ papaya grown in greenhouses	I		2019	Conference paper
WOS	Papaya	Spain	REF435	Fruit thinning in 'BH-65' and 'Intenzza' papaya grown in greenhouses	E	Duplicate	2019	Proceedings Paper
Scopus	Mango	Spain	REF436	Fruit yield, growth and leaf-nutrient status of mango trees grafted on two rootstocks in a marginal growing area (South-East Spain)	I		2006	Article
Scopus	Avocado	Turkey	REF437	Functional food with some health benefits, so called superfood: A review	E	Geographical	2021	Article
WOS	Avocado	Spain	REF438	Fungal Pathogens Associated with Aerial Symptoms of Avocado (Persea americana Mill.) in Tenerife (Canary Islands, Spain) Focused on Species of the Family Botryosphaeriaceae	E	Geographical	2023
Scopus	Mango	Italy	REF439	Fungal Planet description sheets: 1284-1382	E	Species discovery	2021	Article
Scopus	Mango	Morocco	REF44	An agent-based model to simulate the boosted Sterile Insect Technique for fruit fly management	E		2022	Article
WOS	Guava	Egypt	REF440	Fungal Planet description sheets: 371-399	E	Species discovery	2015
WOS	Passionfruit	France	REF441	Fungal Planet description sheets: 469-557	E	Species discovery	2016
WOS	Passionfruit	Italy	REF442	Fungal Planet description sheets: 868-950	E	Species discovery	2019
WOS	Papaya	France	REF443	Fungal Systematics and Evolution: FUSE 1	E	Species discovery	2015
Scopus	Avocado	Israel	REF444	Further studies of the encapsulation of eggs of Metaphycus spp. (Hym.: Encyrtidae) by the pyriform scale, Protopulvinaria pyriformis (Hom.: Coccidae)	I		1993	Article
WOS	Mango	Spain	REF445	Further Support of Conspecificity of Oak and Mango Powdery Mildew and First Report of Erysiphe quercicola and Erysiphe alphitoides on Mango in Mainland Europe	I		2017	Article
WOS	Avocado	Spain	REF446	FURTHER-STUDIES OF THE ENCAPSULATION OF EGGS OF METAPHYCUS SPP (HYM, ENCYRTIDAE) BY THE PYRIFORM SCALE, PROTOPULVINARIA-PYRIFORMIS (HOM, COCCIDAE)	E	Duplicate	1993
Scopus	Avocado	Israel	REF447	Fusarium euwallaceae sp. nov.--a symbiotic fungus of Euwallacea sp., an invasive ambrosia beetle in Israel and California.	I		2013	Article
Scopus	Avocado	Israel	REF448	Fusarium moniliforme Sheld. In Israel (Gibberella Fujikuroi (Saw.) Wollenw.)	I		1973	Article
WOS	Passionfruit	Italy	REF449	Fusarium nirenbergiae(Fusarium oxysporum Species Complex) Causing the Wilting of Passion Fruit in Italy	I		2021	Article
Scopus	Avocado	Israel	REF450	Fusarium oxysporum schlecht. in Israel	E	Other species	1974
WOS	Mango	Spain	REF451	FUTURE MARKET DEVELOPMENT FOR NEW MANGO PLANTATIONS IN SPAIN	I		1990	Conference paper
WOS	Mango	Egypt	REF452	Genetic and Morphological Characterization of Mangifera indica L. Growing in Egypt	I		2018	Article
Scopus	Avocado	Israel	REF453	Genetic differentiation of verticillium dahliae populations recovered from symptomatic and asymptomatic hosts	E	Other species	2021
WOS	Cherimoya	Spain	REF454	Genetic diversity in a worldwide collection of cherimoya cultivars	I		2005	Article
WOS	Mango	Israel	REF455	Genetic diversity in the mango malformation pathogen and development of a PCR assay	I		2002	Article
WOS	Mango	Israel	REF456	Genome Sequence of a Potential New Benyvirus Isolated from Mango RNA-seq Data	I		2016	Short communication
WOS	Avocado	Lebanon	REF457	Geographic Information System-Based Map for Agricultural Management in South-Lebanon	I		2018	Conference paper
WOS	Cherimoya	Spain	REF458	Geographic variation for isozymes in cherimoya (Annona cherimola Mill.)	I		2004	Article
WOS	Cherimoya	Spain	REF459	Germplasm collection and fruit characterisation of cherimoya (Annona cherimola) in Loja Province, Ecuador, an important centre of biodiversity	E	Geographical	2006
WOS	Mango	Greece	REF460	Glass transition changes during osmotic dehydration	E	Geographical	2011
WOS	Guava	Tunisia	REF461	Global Assessment of Air Pollution Indices of Trees and Shrubs for Biomonitoring and Green Belt Development - A Tabulated Review	E	Geographical	2023
Scopus	Mango	Tunisia	REF462	Global Assessment of Air Pollution Indices of Trees and Shrubs for Biomonitoring and Green Belt Development – A Tabulated Review	E	Duplicate	2023
WOS	Avocado	Italy	REF463	Global situation for organic tree fruits	E	Other branch	2016
WOS	Papaya	Spain	REF464	Greenhouse cultivation of papaya	I		2007	Conference paper
WOS	Papaya	Turkey	REF465	Growth, yield and fruit quality of three papaya cultivars grown under protected cultivation	I		2012	Article
WOS	Guava	Israel	REF466	Guava breeding in Israel	I		2007	Conference paper
WOS	Guava	Israel	REF467	Guava World-Wide Breeding: Major Techniques and Cultivars and Future Challenges	E	Geographical	2012
WOS	Cherimoya	Spain	REF468	Hand pollination effects on the set and development of cherimoya (Annona cherimola) fruit in a humid climate	E	Geographical	1996
Scopus	Avocado	Morocco	REF469	Herbal medicine use among Moroccan type 2 diabetes patients in the Beni Mellal-Khenifra region	E	Other species	2021
Scopus	Avocado	Israel	REF47	An Asian ambrosia beetle Euwallacea fornicatus and its novel symbiotic fungus Fusarium sp. pose a serious threat to the Israeli avocado industry	I		2012	Article
WOS	Mango	Egypt	REF470	Heterorhabditis alii n. sp. (Nematoda: Heterorhabditidae), a novel entomopathogenic nematode from Egypt used against the fall armyworm, Spodoptera frugiperda (Smith 1797) (Lepidoptera: Noctuidae)	E	Other branch	2024
Scopus	Avocado	Spain	REF471	High pressure processing draws high interest	E	Incomplete	2011
WOS	Avocado	Italy	REF472	History, Current Situation and Future Prospects for Dynamic Controlled Atmosphere (DCA) Storage of Fruits and Vegetables, Using Chlorophyll Fluorescence	E	Geographical	2013
WOS	Mango	Israel	REF473	Holy Grail possibly made from clay	E	Other branch	2024
Scopus	Avocado	Israel	REF474	Honey bee (Apis mellifera) strains differ in avocado (Persea americana) nectar foraging preference	I		2003	Article
WOS	Lychee	Israel	REF475	Hong Long Lychee (Litchi chinensis Sonn.) Is the Optimal Pollinizer for the Main Lychee Cultivars in Israel	I		2022	Article
Scopus	Avocado	Mediterranean	REF476	Horticultural reviews: Volume 47	E	Geographical	2019	Book
Scopus	Papaya	Turkey	REF477	Host plants and natural enemies of papaya mealybug, paracoccus marginatus (Hemiptera: Pseudococcidae) in Thailand	E	Geographical	2011	Article
Scopus	Mango	Egypt	REF478	Host preference of the peach fruit fly, bactrocera zonata (saunders) (Diptera: Tephritidae), under laboratory conditions	I		2017	Article
WOS	Avocado	Spain	REF479	HOST RANGE OF A POPULATION OF PRATYLENCHUS-VULNUS IN COMMERCIAL FRUIT, NUT, CITRUS, AND GRAPE ROOTSTOCKS IN SPAIN	I		1992	Article
WOS	Mango	Spain	REF48	An Economic Analysis of Culture Mechanization: the Case of the Spanish Mango	I		2013	Conference paper
Scopus	Avocado	Israel	REF480	Host range of Fusarium dieback and its ambrosia beetle (Coleoptera: Scolytinae) vector in southern California	E	Geographical	2013
WOS	Mango	Israel	REF481	Hot water brush: A new method for the control of post harvest disease caused by Alternaria rot in mango fruits	I		1997	Conference paper
WOS	Lychee	Israel	REF482	Hot water brushing:: an alternative method to SO2 fumigation for color retention of litchi fruits	I		2000	Article
WOS	Mango	Spain	REF483	Hoverfly pollination enhances yield and fruit quality in mango under protected cultivation	I		2022	Article
WOS	Avocado	Spain	REF484	How do Neoseiulus californicus (Acari: Phytoseiidae) females penetrate densely webbed spider mite nests?	I		2008	Article
Scopus	Avocado	Israel	REF485	How does irrigation with treated wastewater affect soil oxygen dynamics in avocado (Persea americana) orchards planted in clayey soils and implications to plant Na homeostasis	I		2022	Conference paper
Scopus	Mango	Spain	REF486	HPLC-DAD-Q-ToF-MS profiling of phenolic compounds from mango (Mangifera indica L.) seed kernel of different cultivars and maturation stages as a preliminary approach to determine functional and nutraceutical value	I		2021	Article
WOS	Mango	Egypt	REF487	Humic Acid and Boron to Minimize the Incidence of Alternate Bearing and Improve the Productivity and Fruit Quality of Mango Trees	I		2020	Article
Scopus	Avocado	Greece	REF488	Hydroclimatic impact on mediterranean tree crops area – Mapping hydrological extremes (drought/flood) prone parcels	I		2021	Article
WOS	Guava	Syria	REF489	Hymenopteran parasitoids (Figitidae and Pteromalidae) of Ceratitis capitata (Diptera: Tephritidae) on loquat and guava in Tartous, Syria	I		2015	Short communication
WOS	Mango	Israel	REF490	Identification and pathogenicity of Lasiodiplodia and Neoscytalidium species associated with mango (Mangifera indica) dieback disease in Israel	I		2024	Article
WOS	Cherimoya	Spain	REF491	Identification and quantification of phenolic and other polar compounds in the edible part of Annona cherimola and its by-products by HPLC-DAD-ESI-QTOF-MS	I		2015	Article
WOS	Passionfruit	Italy	REF492	Identification of a Cucumber mosaic virus Isolate from Passiflora edulis in Southern Italy and Validation of Subgroup Identification by In Silico Restriction Fragment Length Polymorphism	I		2009	Article
WOS	Passionfruit	Turkey	REF493	Identification of Pomegranate as a New Host of Passiflora Edulis Symptomless Virus (PeSV) and Analysis of PeSV Diversity	E	Other species	2020
Scopus	Mango	Egypt	REF494	Identification, distribution and host-plants of the pest species of Scirtothrips (Thysanoptera: Thripidae)	I		1981	Article
Scopus	Avocado	Israel	REF495	Identification, pathogenicity and abundance of Paracremonium pembeum sp. nov. and Graphium euwallaceae sp. nov.-two newly discovered mycangial associates of the polyphagous shot hole borer (Euwallacea sp.) in California	E	Other countries	2016
WOS	Avocado	Spain	REF496	Identification, pathogenicity and distribution of the causal agents of dieback in avocado orchards in Spain	I		2019	Article
Scopus	Avocado	Mediterranean	REF497	Impact of deficit irrigation on fruit yield and lipid profile of terraced avocado orchards	I		2021	Article
Scopus	Avocado	Mediterranean	REF498	Impact of dietary and lifestyle interventions in elderly or people diagnosed with diabetes, metabolic disorders, cardiovascular disease, cancer and micronutrient deficiency on micronuclei frequency – A systematic review and meta-analysis	E	Other branch	2021
Scopus	Papaya	France	REF499	Impact of GM Crops on Agriculture Production: A Positive Reflection through Success Stories	E	Unfocused study	2020
WOS	Cherimoya	Spain	REF500	Impact of Plant Covers on Nutrient Losses by Agricultural Runoff from the Taluses of Terraces with Subtropical Crops	E	Other branch	2009
WOS	Mango	Spain	REF501	Impact of sustained-deficit irrigation on tree growth, mineral nutrition, fruit yield and quality of mango in Spain	I		2011	Article
WOS	Mango	Egypt	REF502	Impact of treated wastewater and salicylic acid on physiological performance, malformation and yield of two mango cultivars	I		2018	Article
Scopus	Avocado	Israel	REF503	Implementation of integrated pest management in Israel	I		1997	Review
Scopus	Avocado	Turkey	REF504	Improved model for the non-destructive estimation of strawberry leaf area	E	Other branch	2005
WOS	Cherimoya	Spain	REF505	Improving cherimoya (Annona clierimola Mill.) cultivation exploring its centre of origin	E	No free access	2002
WOS	Cherimoya	Egypt	REF506	Improving the biological control of Botryodiplodia disease on some Annona cultivars using single or multi-bioagents in Egypt	I		2006	Article
WOS	Mango	Egypt	REF507	In vitro and in vivo, biocontrol activity of extracts prepared from Egyptian indigenous medicinal plants for the management of anthracnose of mango fruits	I		2020	Article
Scopus	Mango	Egypt	REF508	In vitro and in vivo, biocontrol activity of extracts prepared from Egyptian indigenous medicinal plants for the management of anthracnose of mango fruits	E	Duplicate	2020
WOS	Avocado	Turkey	REF509	In vitro inhibitory potential of avocado fruits, Persea americana (Lauraceae) against oxidation, inflammation and key enzymes linked to skin diseases	I		2021	Article
Scopus	Avocado	Turkey	REF510	In vitro inhibitory potential of avocado fruits, persea americana (Lauraceae) against oxidation, inflammation and key enzymes linked to skin diseases;	E	Duplicate	2021	Article
Scopus	Mango	Egypt	REF511	In vitro production of somatic embryos from nucellus of mango (Mangifera indica L.)	I		2013	Article
Scopus	Avocado	Spain	REF512	In Vivo Anti-Alzheimer and Antioxidant Properties of Avocado (Persea americana Mill.) Honey from Southern Spain	I		2023	Article
WOS	Avocado	Spain	REF513	In VivoAnti-Alzheimer and Antioxidant Properties of Avocado (Persea americana Mill.) Honey from Southern Spain	E	Duplicate	2023
WOS	Avocado	Spain	REF514	Inadequate Pollination Is a Key Factor Determining Low Fruit-to-Flower Ratios in Avocado	I		2024	Article
WOS	Papaya	Lebanon	REF515	Incidence and management of virus diseases of cucurbits in Lebanon	E	Other branch	2000
WOS	Papaya	Egypt	REF516	Incidence of Papaya ringspot virus infecting squash in Egypt	E	Other branch	2009
WOS	Mango	Spain	REF517	Income Differences and Prices of Tradables: Insights from an Online Retailer	E	Other branch	2015
Scopus	Mango	Israel	REF518	Infection dynamics of Fusarium mangiferae, causal agent of mango malformation disease	I		2009	Article
WOS	Guava	Egypt	REF519	Influence of edible coatings chitosan/PVP blending with salicylic acid on biochemical fruit skin browning incidence and shelf life of guava fruits cv. 'Banati'	I		2018	Article
WOS	Papaya	Egypt	REF520	Influence of effective microorganisms on growth and fruit characteristics of papaya in Egypt	I		2001	Article
WOS	Mango	France	REF521	Influence of long-distance air transport conditions on horticultural product quality: Case study of fresh mango shipment from Thailand to France	E		2023
WOS	Avocado	Spain	REF522	Influence of physical distance between cultivars on yield, outcrossing rate and selective fruit drop in avocado (Persea americana, Lauraceae)	I		2011	Article
WOS	Mango	Spain	REF523	Influence of Pre-Harvest Bagging on the Incidence of Aulacaspis tubercularis Newstead (Hemiptera: Diaspididae) and Fruit Quality in Mango	I		2021	Article
Scopus	Mango	Mediterranean	REF524	Innovations driving spanish mango orchards towards environmental sustainability: A technology-adoption analysis	I		2009	Conference paper
Scopus	Mango	France	REF525	Insertion sequence- and tandem repeat-based genotyping techniques for Xanthomonas citri pv. mangiferaeindicae	I		2011	Article
Scopus	Avocado	Israel	REF526	Insights from "the Hidden Half": The impact of root-zone oxygen and redox dynamics on the response of avocado to long-term irrigation with treated wastewater in clayey soil	I		2017	Article
Scopus	Avocado	Israel	REF527	Integrated control of the long-tailed mealybug, Pseudococcus longispinus [Hom.: Pseudococcidae], in avocado plantations in Israel	E	No free access	1980
WOS	Mango	Spain	REF528	Integrated Fruit Production System Traces Quality and Safety for Brazilian Fruits	E	No free access	2011
WOS	Mango	Egypt	REF529	Integrated management of powdery mildew of mango in Egypt	I		2006	Article
WOS	Papaya	Israel	REF53	An isolate of 'Candidatus Phytoplasma australiense' group associated with Nivun Haamir dieback disease of papaya in Israel	I		2005	Short communication
WOS	Mango	Greece	REF530	Integrated strategy to enhance biogas production from mango peel waste	E	Other countries	2013
WOS	Lychee	Israel	REF531	Interaction between pollinators and crop plants: The Israeli experience	I		2009	Review
Scopus	Avocado	Spain	REF532	Intraguild predation between phytoseiid mite species might not be so common	I		2016	Article
WOS	Avocado	Spain	REF533	Intraspecific diversity within avocado field isolates of Rosellinia necatrix from south-east Spain	I		2008	Article
Scopus	Avocado	Mediterranean	REF534	Intrinsic dietary fibers and the gut microbiome: Rediscovering the benefits of the plant cell matrix for human health	E	Other branch	2022	Review
Scopus	Avocado	Israel	REF535	Introduction into Israel of Trichogramma platneri Nagarkatti, an egg parasite of Lepidoptera	E	No free access	1985
Other	Lychee	Italy	REF536	Invasion of the erinose mite Aceria litchii (Eriophyoidea, Eriophyidae) in Europe	E	No free access	2024	Note
Scopus	Avocado	Israel	REF537	Invasive Asian Fusarium – Euwallacea ambrosia beetle mutualists pose a serious threat to forests, urban landscapes and the avocado industry	I		2016	Review
WOS	Avocado	Spain	REF538	Investigation of Skin Colour Changes as Non-Destructive Parameter of Fruit Ripeness of Imported 'Hass' Avocado Fruit	E	No free access	2012
Scopus	Avocado	Mediterranean	REF539	Irrigation Alternatives for Avocado (Persea americana Mill.) in the Mediterranean Subtropical Region in the Context of Climate Change: A Review	I		2023	Review
WOS	Cherimoya	Spain	REF54	An ultra-low pressure pneumatic jamming impact device to non-destructively assess cherimoya firmness	I		2019	Article
Scopus	Mango	Spain	REF540	Irrigation strategies for mango (Mangifera indica L.) under water-scarcity scenario in the mediterranean subtropical environment	E	No free access	2018	Book
Scopus	Mango	Mediterranean	REF541	Is Al Thuraya another Mediterranean Giant Discovery Zohr Field? (Identification of Al Thuraya reef build-up gas prospect, Offshore Nile Delta, Eastern Mediterranean, Egypt)	E	No free access	2022	Conference paper
WOS	Avocado	Turkey	REF542	Is kiwifruit allergy a matter in kiwifruit-cultivating regions? A population-based study	E	Other branch	2017
WOS	Mango	Egypt	REF543	Isolation, identification of entomopathogenic nematodes, and preliminary study of their virulence against the great wax moth, Galleria mellonella L. (Lepidoptera: Pyralidae)	I		2020	Article
Scopus	Avocado	Israel	REF544	It takes two: Reciprocal scion-rootstock relationships enable salt tolerance in 'Hass' avocado	I		2021	Article
Scopus	Avocado	Spain	REF545	Kinetics of infrared drying of avocado (Persea americana) pulp with different formulations	E	Other countries	2024
Scopus	Avocado	Morocco	REF546	Knowledge about Pesticides Use and Consumption of Fruit and Legumes in Growers and Consumers in the Province of Nador, Morocco. Results from a Survey Study	E	Other branch	2022
WOS	Mango	Greece	REF547	Lactic acid fermentation by cells immobilised on various porous cellulosic materials and their alginate/poly-lactic acid composites	E		2014	Article
Scopus	Mango	Egypt	REF548	Land evaluation based on GIS-spatial multi-criteria evaluation (SMCE) for agricultural development in dry Wadi, Eastern desert, Egypt	I		2015	Article
WOS	Avocado	Spain	REF549	Land-use changes in a small watershed in the Mediterranean landscape (SE Spain): environmental implications of a shift towards subtropical crops	I		2013	Article
WOS	Mango	Egypt	REF550	Lasiodiplodia species associated with dieback disease of mango (Mangifera indica) in Egypt	I		2012	Article
WOS	Papaya	Spain	REF551	Leaf age does not justify its early removal in Carica papaya L	I		2020	Article
Scopus	Avocado	Turkey	REF552	Leaf area estimation in some species of fruit tree by using models as a non-destructive method	I		2009	Report
WOS	Mango	Egypt	REF553	Life history traits of Blaptostethus pallescens (Hemiptera: Anthocoridae), a candidate for use in augmentative biological control in Egypt	I		2014	Article
Scopus	Avocado	Mediterranean	REF554	Lipid transfer protein syndrome – An emerging allergy in non-mediterranean countries?	E	Other countries	2021
Scopus	Avocado	Spain	REF555	Litter decomposition and nitrogen cycling from subtropical crops grown in orchard terraces in the coast of Granada (SE Spain); [Descomposición de hojarasca y reciclado del nitrógeno de frutales tropicales y subtropicales en terrazas de cultivo en la costa de Granada (SE España)]	I		2011	Article
Scopus	Avocado	Mediterranean	REF556	Litter decomposition and nitrogen release in a sloping Mediterranean subtropical agroecosystem on the coast of Granada (SE, Spain): Effects of floristic and topographic alteration on the slope	I		2009	Article
Scopus	Mango	Spain	REF557	Livestock feed potential of mango (Mangifera indica Linn) seed kernel	E	Other countries	2024
Scopus	Avocado	Mediterranean	REF558	Longevity and Diet. Myth or pragmatism?	E	Other branch	2013
Scopus	Avocado	Israel	REF559	Longterm analysis and modelling of agroclimatic effects on national avocado yields in Israel	E	No free access	1994
WOS	Mango	Israel	REF56	Analysis of carotenoids with emphasis on 9-cis β-carotene in vegetables and fruits commonly consumed in Israel	I		1998	Article
WOS	Papaya	Spain	REF560	Long-Term Monitoring of Aphid-Transmitted Viruses in Melon and Zucchini Crops: Genetic Diversity and Population Structure of Cucurbit Aphid-Borne Yellows Virus and Watermelon Mosaic Virus	E	No free access	2023
WOS	Mango	Spain	REF561	Loquat	E	Not found	2009
Scopus	Avocado	Israel	REF562	Low attractiveness of avocado (Persea americana Mill.) flowers to honeybees (Apis mellifera L.) limits fruit set in Israel	I		1998	Article
WOS	Mango	France	REF563	Low cost bioluminescence imaging as an alternative to in vivo bioassays for quantifying biologically active staphylococcal enterotoxin type E	E	Other branch	2018
WOS	Lychee	Israel	REF564	Lychee pollination by the honeybee	I		1996	Article
WOS	Mango	Egypt	REF565	Malformation Presence in Mango Seedling Trees Cultivated within Infected Egyptian Orchards	E	No free access	2009
WOS	Mango	Israel	REF566	Management of mango malformation disease based on a novel strategy of timing of fungicide applications combined with sanitation	I		2014	Article
WOS	Lychee	Israel	REF567	Management of wildlife-human conflicts in Israel: A wide variety of vertebrate pest problems in a difficult and compact environment	E	Other branch	2002
Scopus	Mango	Spain	REF568	Mango	E	Not found	2016
Scopus	Mango	Israel	REF569	Mango (Mangifera indica L.) germplasm diversity based on single nucleotide polymorphisms derived from the transcriptome	I		2015	Article
WOS	Mango	Spain	REF57	Analysis of Genetic Diversity of Fusarium tupiense, the Main Causal Agent of Mango Malformation Disease in Southern Spain	I		2016	Article
WOS	Mango	Israel	REF570	Mango breeding and genetics - Review	E	Duplicate	1997
Scopus	Mango	Israel	REF571	Mango breeding and genetics -review	E	No free access	1997
WOS	Mango	Israel	REF572	Mango breeding in Israel - Principals and difficulties.	E	No free access	1997
Scopus	Mango	Israel	REF573	Mango breeding in Israel -principals and difficulties	E	Duplicate	1997
WOS	Mango	Spain	REF574	Mango Cultivar Studies in Southern Mainland Spain	E	No free access	2009
WOS	Mango	France	REF575	Mango dermatitis: An unusual cause of eyelid dermatitis in France	E	Other branch	2021
Scopus	Mango	Israel	REF576	Mango Eriophyid mites in relation to inflorescence	E	No free access	1976
WOS	Mango	Spain	REF577	Mango fruit quality improvements in response to water stress: implications for adaptation under environmental constraints	I		2021	Article
WOS	Mango	Israel	REF578	MANGO INTRODUCTION IN FLORIDA AND THE HADEN CULTIVARS SIGNIFICANCE TO THE MODERN INDUSTRY	E	No free access	1994
Scopus	Mango	Israel	REF579	Mango introduction in Florida and the 'haden' cultivar's significance to the modern industry	E	Duplicate	1994
Scopus	Avocado	Mediterranean	REF58	Analysis of the effect of heat stress during flowering on the yield of avocado under mediterranean climatic conditions	I		1992	Article
WOS	Mango	Israel	REF580	Mango malformation disease and the associated Fusarium species	I		2006	Article
WOS	Mango	Israel	REF581	Mango Malformation Disease: Etiology, Epidemiology and Management	E	No free access	2015
WOS	Mango	Egypt	REF582	Mango malformation in Egypt	E	No free access	1997
WOS	Mango	Egypt	REF583	Mango performance as affected by the soil application of zeolite and biochar under water salinity stresses	I		2022	Article
Scopus	Mango	Egypt	REF584	Mango powdery mildew oidium mangiferae an alternative food for the predatory mites Typhlodromus mangiferus and Typhlodromips swirskii (phytoseiidae) in absence or presence increasing prey density of oligonichus mangiferus (Tetranychidae) in Egypt	I		2011	Article
WOS	Mango	Egypt	REF585	Mango production in Egypt	E	No free access	1997
WOS	Mango	France	REF586	Mango production in the world - present situation and future prospect	E	No free access	2016
WOS	Mango	Israel	REF587	Mango Response to Deficit Irrigation at Different Phenological Periods	E	No free access	2015
Scopus	Mango	Egypt	REF588	Mango world production (outsjde Israel, Egypt, and India)	E	No free access	1997
WOS	Mango	Israel	REF589	Mango world productivity (outside Israel, Egypt, and India)	E	Duplicate	1997
Scopus	Mango	Egypt	REF590	Mapping Physiographic and Soil Attributes to Asses Land Suitability for Agricultural Land Use in Red Sea Governorate, Egypt Using Remote Sensing Data	E	Other branch	2023
WOS	Cherimoya	Spain	REF591	Marketing of Cherimoya in the Andes for the Benefit of the Rural Poor and as a Tool for Agrobiodiversity Conservation	E	Geographical	2009
WOS	Mango	Spain	REF592	MaxEnt prediction for potential risk of mango wilt caused by Ceratocystis fimbriata Ellis and Halst under different climate change scenarios in India	E	Geographical	2020
Scopus	Avocado	Mediterranean	REF593	Mediterranean diet in type 2 diabetes. Reply to Basterra-Gortari FJ, Martínez-González MA [letter]	E	diabetes	2008	Letter
WOS	Cherimoya	Spain	REF594	Melatonin Treatments Reduce Chilling Injury and Delay Ripening, Leading to Maintenance of Quality in Cherimoya Fruit	I		2023	Article
WOS	Dragonfruit	Israel	REF595	Metaxenia in the vine cacti Hylocereus polyrhizus and Selenicereus spp.	E	Other Species	2004
WOS	Avocado	Spain	REF596	Mexico in the International Avocado Market	E	Geographical	2011
Scopus	Avocado	Israel	REF597	Mexico in the International Avocado Market; [México en el mercado internacional de aguacate]	E	Geographical	2011
WOS	Mango	Egypt	REF598	Microbiological and physicochemical criteria of fruit juices sold in Egypt: Incidence of spore-forming bacteria	I		2015	Article
WOS	Mango	Israel	REF599	Microbiome Alterations Are Correlated with Occurrence of Postharvest Stem-End Rot in Mango Fruit	I		2017	Article
Scopus	Avocado	Israel	REF60	Antagonizing effects of (i) volatiles, and (ii) water soluble cyclopropene derivates on ethylene action	I		2010	Conference paper
WOS	Guava	Greece	REF600	Micropropagation of guava (Psidium guajava) seedlings, a plant with interest in cool subtropics, using an innovative BB culture medium	I		2023	Article
WOS	Mango	Greece	REF601	Microstructural characteristics and adsorption potential of a zeolitic tuff-metakaolin geopolymer	E		2015
WOS	Mango	Italy	REF602	Migration, housing & disaster: Risk reduction and creation in Southern Italy's Apennines	E		2021
Scopus	Avocado	Mediterranean	REF603	Mineralization of bagged pruning waste in agrosystem on the subtropical coast of Andalusia (Spain)	I		2020	Article
Scopus	Avocado	Israel	REF604	Mitigating negative effects of long-term treated wastewater irrigation: Leaf gas exchange and water use efficiency response of avocado trees (Persea americana Mill.)	I		2021	Article
Scopus	Mango	Egypt	REF605	Mitigation of excessive solar radiation and water stress on ‘keitt’ mango mangifera indica trees through shading	I		2021	Article
WOS	Mango	Egypt	REF606	MITIGATION OF EXCESSIVE SOLAR RADIATION AND WATER STRESS ON 'KEITT' MANGO Mangifera indica TREES THROUGH SHADING	E	duplicated	2021
WOS	Mango	Algeria	REF607	Modeling and comparative analysis of solar drying behavior of potatoes	E	Other Species	2020
Scopus	Avocado	Spain	REF608	MODELIZACIÓN ESPACIAL DE LAS POBLACIONES DE Oligonychus perseae (TUTTLE, BAKER Y ABATIELLO, 1976) EN EL ESTADO DE MÉXICO; [SPATIAL MODELING OF THE Oligonychus perseae (TUTTLE, BAKER AND ABATIELLO, 1976) POPULATIONS IN THE STATE OF MEXICO]	E	Geographical	2020
WOS	Mango	Spain	REF609	Modification of the existing maximum residue levels and setting of import tolerances for thiabendazole in various crops	I		2021	Article
WOS	Avocado	Italy	REF610	Modification of the existing MRLs for folpet in wine grapes, garlic and tomatoes' European Food Safety Authority	E	Other Species	2011
Scopus	Cherimoya	Italy	REF611	Modified Atmosphere Packaging and low temperature storage extend marketability of cherimoya (Annona cherimola Mill.)	I		2022	Article
WOS	Mango	Greece	REF612	Moisture sorption characteristics of Greek durum wheat semolina	E	Other Species	2013
Scopus	Mango	Spain	REF613	Moldovan textile producer is now competitive with Europe	E		2007	Article
Scopus	Avocado	Israel	REF614	Molecular analyses of Colletotrichum species from almond and other fruits	I		2000	Article
WOS	Avocado	Spain	REF615	Molecular characterization and genetic diversity in an avocado collection of cultivars and local Spanish genotypes using SSRs	I		2007	Article
WOS	Papaya	Turkey	REF616	Molecular characterization and identification of economically important Potyviruses in Cucurbitaceae family from Gujranwala division of Punjab, Pakistan	E	Geographical	2021
Scopus	Papaya	Israel	REF617	Molecular characterization of Indian isolate of peanut mottle virus and immunodiagnosis using bacterial expressed core capsid protein	E	Geographical	2014	Article
WOS	Mango	Egypt	REF618	Molecular evaluation of selected mango genotypes grown in Egypt using SCoT and ISSR markers	I		2022	Article
WOS	Papaya	France	REF619	Molecular evidence that zucchini yellow fleck virus is a distinct and variable potyvirus related to papaya ringspot virus and Moroccan watermelon mosaic virus	I		2007	Article
WOS	Guava	Algeria	REF62	Anticholinesterase and antioxidant activities of foliar extract from a tropical species: Psidium guajava L. (Myrtaceae) grown in Algeria	I		2019	Article
Scopus	Avocado	Israel	REF620	Monitoring multiyear individual tree flowering and yield reveals high variation among ‘Pinkerton’ avocado trees	I		2024	Article
Scopus	Mango	Spain	REF621	Monitoring the pollution risk and water use in orchard terraces with mango and cherimoya trees by drainage lysimeters	I		2011	Article
Scopus	Avocado	Morocco	REF622	Moroccan medicinal plants traditionally used for the treatment of skin diseases: From ethnobotany to clinical trials	I		2022	Review
WOS	Mango	Italy	REF623	Morphological and Climatic Aspects of the Initiation of the San Mango Sul Calore Debris Avalanche in Southern Italy	E		2015
Scopus	Avocado	Israel	REF624	Morphological and ecological features as differentiation criteria for Colletotrichum species; [Deguliabrybių (Colletotrichum spp.) atskyrimo morfologiniaiir ekologiniai kriterijai]	I		2012	Article
WOS	Mango	Israel	REF625	Morphological indicators of salinity stress and their relation with osmolyte associated redox regulation in mango cultivars	E	Geographical	2021	Article
WOS	Avocado	Spain	REF626	Morphology of Phytophthora cinnamomi isolates from avocado orchards in the coastal area of southern Spain	I		1995	Article
WOS	Avocado	Spain	REF627	Multi-element and stable isotopes characterization of commercial avocado fruit (Persea americana Mill) with origin authentication purposes	I		2022	Article
WOS	Avocado	Spain	REF628	Multi-elemental composition and physical properties of honey samples from Malaysia	E	Geographical	2012
WOS	Mango	Italy	REF629	Multifaceted Health Benefits of Mangifera indica L. (Mango): The Inestimable Value of Orchards Recently Planted in Sicilian Rural Areas	I		2017	Article
Scopus	Papaya	Mediterranean	REF630	Natural and induced pathogen resistance in temperate fruit trees and grapevines	E		2012	Conference paper
Scopus	Mango	Egypt	REF631	Natural Products for Surface Water Coagulation: an Alternative Sustainable Solution for Rural Areas	I		2020	Article
Scopus	Avocado	Italy	REF632	Neocosmospora perseae sp. nov., causing trunk cankers on avocado in Italy	I		2018	Article
Scopus	Avocado	Greece	REF633	Neofusicoccum species causing branch cankers on avocado in Crete (Greece)	I		2020	Article
WOS	Avocado	Greece	REF634	Neofusicoccumspecies causing branch cankers on avocado in Crete (Greece)	E	duplicated	2020
WOS	Avocado	Italy	REF635	Neopestalotiopsis siciliana sp. nov. and N. rosae Causing Stem Lesion and Dieback on Avocado Plants in Italy	I		2022	Article
WOS	Dragonfruit	Israel	REF636	Net CO2 uptake rates for Hylocereus undatus and Selenicereus megalanthus under field conditions:: Drought influence and a novel method for analyzing temperature dependence	I		2006	Article
WOS	Papaya	Italy	REF637	New Selections of Pawpaw (Asimina triloba (L) Dunal)	E	Geographical	2008
WOS	Guava	Spain	REF638	New xenophytes from the Canary Islands (Gran Canaria and Tenerife; Spain)	E	Other Species	2017
WOS	Avocado	Spain	REF639	Non-destructive discrimination of avocado fruit ripeness using laser Doppler vibrometry	I		2020	Article
WOS	Avocado	Turkey	REF64	ANTINEPHROLITHIATIC ACTIVITY OF PERSEA AMERICANA (AVOCADO) AND VIBURNUM OPULUS (GUELDER ROSE) AGAINST ETHYLENE GLYCOL-INDUCED NEPHROLITHIASIS IN RATS	I		2016	Article
WOS	Mango	Spain	REF640	A new internal quality index for mango and its prediction by external visible and near-infrared reflection spectroscopy	I		2016	Article
WOS	Avocado	Italy	REF641	Non-pharmacological that most effective to reduce of primary dysmenorrhea intensity in women childbearing age: a literature review	E		2023
Scopus	Avocado	Israel	REF642	Note: The malvastrum mealybug Ferrisia malvastra (Hemiptera: Coccoidea: Pseudococcidae): Distribution, host plants and pest status in Israel	I		2005	Short communication
Scopus	Mango	Italy	REF643	Nourished planet: Sustainability in the global food system	E		2018
WOS	Avocado	Turkey	REF644	Nucleotide sequence of CVd-Ib and CVd-IV viroids collected from citrus gummy bark-diseased sweet orange trees in the east Mediterranean region of Turkey	E	Other Species	1996
Scopus	Avocado	Mediterranean	REF645	Nukleotidsequenz der Zitrusviroide CVd-Ib und CVd-IV aus Citrus gummy bark erkrankten Sussorangen an der ostlichen Mittelmeerkuste der Turkei; [Nucleotide sequence of CVd-Ib and CVd-IV viroids collected from citrus gummy bark-diseased sweet orange trees in the east Mediterranean region of Turkey]	E		1996	Article
Scopus	Mango	France	REF646	Number of honeybee colonies in areas with high and low beekeeping activity in Southern Mexico	E	Geographical	2013
WOS	Mango	Egypt	REF647	Nutrient Sufficiency Ranges in Mango Using Boundary-Line Approach and Compositional Nutrient Diagnosis Norms in El-Salhiya, Egypt	I		2018	Article
Scopus	Avocado	Mediterranean	REF648	Nutrition and body weight; [Ernährung und Gewicht.]	E		2002
WOS	Mango	Turkey	REF649	Nutritional composition, content of bioactive compounds, and hydrophilic antioxidant capacity of selected Costa Rican fruits	E	Geographical	2022
Scopus	Papaya	Turkey	REF650	Nutritional composition, content of bioactive compounds, and hydrophilic antioxidant capacity of selected Costa Rican fruits; [Composición nutricional, contenido de compuestos bioactivos y capacidad antioxidante hidrofílica de frutas costarricenses seleccionadas1]	E	duplicated	2022	Article
WOS	Mango	Israel	REF651	Nutritional disorder in mango trees on calcareous soils in Israel	I		1997	Conference paper
WOS	Avocado	France	REF652	OARSI guidelines for the non-surgical management of knee osteoarthritis	E		2014
WOS	Mango	Israel	REF653	Obligate feed requirement of Fusarium sp nov., an avocado wilting agent, by the ambrosia beetle Euwallacea aff. fornicata	I		2012	Article
Scopus	Avocado	Israel	REF654	Obligate feed requirement of Fusarium sp. nov., an avocado wilting agent, by the ambrosia beetle Euwallacea aff. fornicata	E	duplicated	2012
Scopus	Mango	Egypt	REF655	Occurrence of Colletotrichum anthracnose disease of guava fruit in Egypt	I		2001	Article
WOS	Papaya	Turkey	REF656	Occurrence of cucurbit viruses on field-grown melon and watermelon in the Thrace region of Turkey	E	Other Species	2006
WOS	Papaya	France	REF657	Occurrence of papaya ringspot potyvirus and cucurbit viruses in Nepal	E	Geographical	1997
WOS	Papaya	Spain	REF658	Occurrence, distribution, and relative incidence of mosaic viruses infecting field-grown melon in Spain	E	Other Species	1998	Article
Scopus	Avocado	Spain	REF659	Old and new showcased at Food Expo	E		2006
Scopus	Papaya	Turkey	REF66	Antioxidant capacity of juice from diff erent papaya (Carica papaya L.) cultivars grown under greenhouse conditions in Turkey; [Türkiye'de serada yetiştirilen üç farklı papaya (Carica papaya L.) çeşidinden elde edilen meyve suyunun antioksidan kapasitesi]	I		2011	Article
WOS	Avocado	Spain	REF660	Oligonychus perseae Tuttle, Baker & Abbatiello (Acari: Tetranychidae) population dynamics and associated phytoseiid mites (Acari: Phytoseiidae) in avocado orchards in the Canary Islands (Spain)	E		2022	Article
WOS	Mango	Egypt	REF661	On the Scale Insects Infesting Mango Trees and their Parasitoids at Qaluobia Governorate, Egypt	I		2013	Article
WOS	Mango	Greece	REF662	On-Tree Fruit Bagging and Cold Storage Maintain the Postharvest Quality of Mango Fruit	E	Geographical	2022
WOS	Mango	Spain	REF663	Opinion of the Scientific Panel on Plant Health on the Pest Risk Analysis made by Spain on Bactrocera zonata	I		2007	Review
WOS	Avocado	Spain	REF664	Organic amendments and land management affect bacterial community composition, diversity and biomass in avocado crop soils	I		2012	Article
WOS	Avocado	Spain	REF665	Organic Amendments to Avocado Crops Induce Suppressiveness and Influence the Composition and Activity of Soil Microbial Communities	I		2015	Article
WOS	Papaya	France	REF666	Organic production of vinegar from mango and papaya	E	Geographical	2021
Scopus	Avocado	Turkey	REF667	Outbreak of Phytophthora cinnamomi causing severe decline of avocado trees in southern Turkey	I		2020	Article
WOS	Avocado	Turkey	REF668	Outbreak ofPhytophthora cinnamomicausing severe decline of avocado trees in southern Turkey	E	duplicated	2020
Scopus	Avocado	Israel	REF669	Outcrossing rate, yield, and selective fruit abscission in 'Ettinger' and 'Ardith' avocado plots	I		1997	Article
Scopus	Avocado	Israel	REF670	Overwintering of the Japanese bayberry whitefly, parabemisia myricae, in Israel	I		1986	Article
WOS	Avocado	Spain	REF671	Palynological and geographical characterization of avocado honeys in Spain	I		2004	Article
Scopus	Mango	Spain	REF672	Pantoea agglomerans as a new etiological agent of a bacterial necrotic disease of mango trees	E	Geographical	2019	Article
Scopus	Papaya	Mediterranean	REF673	Papaya (Carica papaya l.) phenology under different agronomic conditions in the subtropics	E	Geographical	2021	Article
WOS	Papaya	Spain	REF674	Papaya greenhouse cultivation in south-east Spain	I		2019	Conference paper
WOS	Papaya	France	REF675	Papaya Industry in Kenya: Production, Consumption and Outlook	E	Geographical	2014
Scopus	Papaya	Israel	REF676	Papaya pollen viability and storage	I		1989	Article
Scopus	Mango	Egypt	REF677	Parasitoids as a bioagent to eliminate the insecticides to control the main pests-infested economic crops	I		2014	Article
Scopus	Mango	Egypt	REF678	Partial replacement of inorganic nitrogen fertilizer by spraying some vitamins, yeast and seaweed extract in Ewaise mango orchard under upper Egypt conditions	I		2013	Article
Scopus	Avocado	Israel	REF679	Past, present, and future: Biological control of spider mites on California-grown avocados	E	Geographical	2015
Scopus	Avocado	Spain	REF680	Pediatric endocrine diseases in pre-hispanic Aztecs	E		2003
Scopus	Avocado	Israel	REF681	Performance of a tetraploid avocado rootstock ‘Canacado VC-320’	I		2022	Conference paper
WOS	Cherimoya	Lebanon	REF682	Performance of Annona Plants Subjected to Different Graft Combinations, Soil Types and Iron Fertilization	I		2022	Article
WOS	Mango	Spain	REF683	Pest categorisation of Aulacaspis tubercularis	I		2022	Review
WOS	Avocado	Greece	REF684	Pest categorisation of Maconellicoccus hirsutus	I		2022	Review
WOS	Avocado	Italy	REF685	Pest categorisation of Milviscutulus mangiferae	I		2023	Review
WOS	Avocado	Turkey	REF686	Pest categorisation of Nipaecoccus viridis	I		2023	Review
WOS	Avocado	France	REF687	Pest categorisation of Oligonychus perseae	I		2022	Review
WOS	Mango	Italy	REF688	Pest categorisation of Paracoccus marginatus	E	Geographical	2023
WOS	Avocado	Lebanon	REF689	Pest categorisation of Penthimiola bella	E	Other branch	2022
WOS	Avocado	Spain	REF690	Pest categorisation of Pulvinaria psidii	E	Other branch	2022
WOS	Mango	Spain	REF691	Pest categorisation of Sternochetus mangiferae	E	Other branch	2018
Scopus	Mango	Spain	REF692	Pest categorisation of Sternochetus mangiferae	E	Geographical	2018	Article
WOS	Avocado	Lebanon	REF693	Pest categorisation of Tetraleurodes perseae	E	Other branch	2022
WOS	Avocado	Greece	REF694	Pest categorisation of the avocado sunblotch viroid	I		2023	Report
Scopus	Guava	Malta	REF695	Pest categorisation of Zaprionus indianus	E	Other branch	2022
WOS	Papaya	France	REF696	Pest risk assessment made by France on Panonychus citri considered by France as harmful in French overseas departments of French Guiana and Martinique Scientific Opinion of the Panel on Plant Health	E	Geographical	2008
WOS	Avocado	France	REF697	Pest risk assessment made by France on Sphaeropsis tumefaciens Hedges considered by France as harmful in French overseas departments of French Guiana, Guadeloupe and Martinique Scientific Opinion of the Panel on Plant Health	E	Geographical	2008
WOS	Avocado	France	REF698	Pest risk assessment made by France on Trachysphaera fructigena considered by France as harmful in French overseas departments of French Guiana, Guadeloupe, Martinique and Reunion	E	Geographical	2008
Scopus	Avocado	Israel	REF699	Pharmaceuticals in edible crops irrigated with reclaimed wastewater: Evidence from a large survey in Israel	E	Other branch	2021
WOS	Mango	Spain	REF70	Application of low-pressure gas chromatography/tandem mass spectrometry to the determination of pesticide residues in tropical fruits	I		2007	Article
WOS	Mango	Italy	REF700	Phenological cycle of three mango cultivars in the Mediterranean climate	I		2024	Article
Scopus	Mango	Italy	REF701	Phenology and Fruit Growth Dynamics of Mango (Mangifera indica L.) in Greenhouse and Open Air in Mediterranean Climate	I		2023	Article
WOS	Mango	Spain	REF702	Phenology and management of the white mango scale, Aulacaspis tubercularis Newstead (Hemiptera: Diaspididae), in Southern Spain	I		2021	Article
WOS	Mango	Italy	REF703	Photographic Reportage on the Rebuilding after the Irpinia-Basilicata 1980 Earthquake (Southern Italy)	E	Other branch	2021
WOS	Papaya	Spain	REF704	Phylogeographic diversity and population structure of Carica papaya L. revealed through nuclear microsatellites	E		2020	Article
Scopus	Avocado	Israel	REF705	Physical, chemical and palynological characterization of avocado (Persea americana Mill.) honey in Israel	I		2006	Article
WOS	Papaya	Turkey	REF706	Physicochemical Characteristics and Fatty Acid Composition of Four Papaya Cultivars Grown under Plastic Greenhouse Conditions	I		2012	Article
Scopus	Avocado	Spain	REF707	Physicochemical characteristics of minor monofloral honeys from Tenerife, Spain	E	Geographical	2014
WOS	Mango	Spain	REF708	Physico-chemical Quality Parameters of Mango (Mangifera indica L.) Fruits Grown in a Mediterranean Subtropical Climate (SE Spain)	I		2012	Article
WOS	Mango	Greece	REF709	Physicochemical, antioxidant and sensory properties of Mango Sorbet containing L-theanine as a potential functional food product	E	Geographical	2022	Article
WOS	Mango	Greece	REF71	Application of nano/micro-tubular cellulose of Indian origin for alcoholic fermentation and cold pasteurization of contaminated water	E		2016	Article
Scopus	Papaya	Mediterranean	REF710	Physicochemical, Nutraceutical and Sensory Traits of Six Papaya (Carica papaya L.) Cultivars Grown in Greenhouse Conditions in the Mediterranean Climate	I		2020	Article
WOS	Mango	Italy	REF711	Physiological and molecular characterization of the late ripening stages in Mangifera indica cv Keitt	I		2022	Article
WOS	Mango	Spain	REF712	Physiological Behaviour of Mangos with Different Ploidy Levels	I		2013	Conference paper
Scopus	Avocado	Italy	REF713	Physiological behaviour of some subtropical species in Mediterranean area	I		2004	Conference paper
WOS	Mango	Egypt	REF714	Phytochemical and antimicrobial investigation of the leaves of five Egyptian mango cultivars and evaluation of their essential oils as preservatives materials	I		2021	Article
WOS	Mango	Egypt	REF715	Phytochemical Differentiation among Fourteen Cultivars of Mango (Mangifera indica L.) Leaves from Al-Sharqia, Egypt	I		2015	Article
WOS	Mango	Israel	REF716	Phytomonitoring technique for tuning irrigation of fruit trees	I		2004	Conference paper
Scopus	Papaya	Italy	REF717	Phytoplasmas in papaya: detection and identification	I		2023	Article
Scopus	Dragonfruit	Mediterranean	REF718	Pitaya as a New Alternative Crop for Iberian Peninsula: Biology and Edaphoclimatic Requirements	I		2023	Review
Scopus	Dragonfruit	Mediterranean	REF719	Pitaya, an attractive alternative crop for mediterranean region	I		2020	Article
WOS	Guava	Israel	REF72	Aroma volatile compositions of high- and low-aromatic guava varieties	I		2011	Article
Scopus	Papaya	Spain	REF720	Plant Growth, Yield, and Fruit Size Improvements in ‘Alicia’ Papaya Multiplied by Grafting	I		2023	Article
WOS	Papaya	Spain	REF721	Plant Growth, Yield, and Fruit Size Improvements in 'Alicia' Papaya Multiplied by Grafting	E	Doble	2023	Article
Scopus	Avocado	Italy	REF722	Plant proteomic research 3.0: Challenges and perspectives	E	Other branch	2021
WOS	Lychee	Israel	REF723	Pollen viability in lychee	I		1998	Article
Scopus	Avocado	Mediterranean	REF724	Pollinators and pollination in subtropical fruit crops: management and implications for conservation and food-security; [Polinizadores y polinizacińn en frutales subtropicales: Implicaciones en manejo, conservacińn y seguridad alimentaria]	I		2018	Review
WOS	Guava	Egypt	REF725	Population Abundance of the African Scale Insect, Lecanodiaspis africana Newst. and its Parasitoid, Scutellista cyanea Motch. in Upper Egypt	I		2010	Article
Scopus	Mango	Morocco	REF726	Population activities, occurrence dynamics, and spatial distribution pattern of Thrips hawaiiensis in banana orchards	E	Not found	2019	Article
Scopus	Mango	Egypt	REF727	Population Dynamics of Abundant Three Terrestrial Snail Species in Horticultural Fields at Beheira and Giza Governorate, Egypt	I		2022	Article
WOS	Mango	Egypt	REF728	Population fluctuation of some economically important mites on two mango cultivars in Qalyubia governorate, Egypt	I		2023	Article
Scopus	Mango	Egypt	REF729	Population fluctuations and interspecific competition between Tephritid flies attacking fruit crops in the New Valley oases, Egypt	I		2010	Article
WOS	Guava	Egypt	REF73	Aroma-based discrimination of Egyptian versus Indian guava fruits and in response to probiotics as analyzed via SPME/GC-MS and chemometric tools	I		2023	Article
Scopus	Avocado	Israel	REF730	Population Genetics of Oligonychus perseae (Acari: Tetranychidae) Collected from Avocados in Mexico and California	E	Geographical	2017
Scopus	Mango	Turkey	REF731	Population structure of sumac (Rhus coriaria L.) from Türkiye based on transcriptome-developed SSR marker	E	Other species	2023
WOS	Avocado	Spain	REF732	Post harvest management technology for avocado (Persea americana Mill) for fresh market	E	Geographical	2006
WOS	Papaya	Spain	REF733	Postharvest behavior of three papaya clultivars produced in mesh greenhouse in Tenerife (Canary Islands, Spain)	E	Geographical	2007	Proceedings Paper
Scopus	Papaya	Spain	REF734	Postharvest behavior of three papaya cultivars produced in mesh greenhouse in Tenerife (Canary Islands, Spain)	E	Geographical	2007	Conference paper
WOS	Lychee	Israel	REF735	Postharvest characteristics and handling of litchi fruit - an overview	E	Geographical	2006
Scopus	Avocado	Israel	REF736	Postharvest fungicide for avocado fruits: Antifungal efficacy and peel to pulp distribution kinetics	I		2020	Article
WOS	Guava	Israel	REF737	Postharvest Longevity and Responsiveness of Guava Varieties with Distinctive Climacteric Behaviors to 1-Methylcyclopropene	I		2009	Article
WOS	Mango	Italy	REF738	Post-harvest management of citrus fruits: A review	E	Other species	2008
WOS	Mango	Israel	REF739	Postharvest use of organic coating for maintaining bio-organic avocado and mango quality	E	Double	2005	Article
Scopus	Avocado	Israel	REF740	Postharvest use of organic coating for maintainings bio-organic avocado and mango quality	I		2005	Article
WOS	Mango	Egypt	REF741	Potential of the entomopathogenic nematode, Heterorhabditis marelatus, isolate in controlling the peach fruit fly, Bactrocera zonata (Saunders) (Diptera: Tiphritidae)	E		2018	Article
Scopus	Avocado	Turkey	REF742	Predicting avocado production in Turkey for 2016-2025 period using time series analysis; [Zaman serisi analiz yöntemlerini kullanarak 2016-2025 dönemi Türkiye avokado üretiminin belirlenmesi]	I		2017	Article
WOS	Mango	Egypt	REF743	Predicting nitrogen, magnesium and iron nutritional status in some perennial crops using a portable chlorophyll meter	I		1999	Article
WOS	Mango	Italy	REF744	Predicting the habitat suitability of the invasive white mango scale, Aulacaspis tubercularis; Newstead, 1906 (Hemiptera: Diaspididae) using bioclimatic variables	E	Geographical	2022
Scopus	Avocado	Lebanon	REF745	Preliminary assessment of maturity and picking dates of avocado under Lebanese growing conditions	I		2020	Conference paper
Scopus	Mango	Egypt	REF746	Preliminary investigation of Verticillium wilt on mango trees (Mangifera indical.) in Egypt	I		2014	Article
WOS	Mango	Spain	REF747	Preliminary Observations about Tommy Atkins Production Outdoors and under Plastic Greenhouse in Southern Mainland Spain	I		2009	Conference paper
Scopus	Mango	Egypt	REF748	Preliminary study on survey and population dynamic of the terrestrial snail monacha obstructa (Pfeiffer) (hygromiidae, mollusca) at crop fields in Fayoum governorate, Egypt	I		2021	Article
WOS	Papaya	France	REF749	PRESENCE OF CUCURBIT VIRUSES IN ANKARA AND ANTALYA PROVINCE AND MOLECULAR CHARACTERIZATION OF COAT PROTEIN GENE OF ZUCCHINI YELLOW MOSAIC VIRUS TURKISH ISOLATES	E	Other species	2019
WOS	Mango	Israel	REF750	Present status of arthropod fauna in mango orchards in Israel	I		1997	Conference paper
WOS	Mango	Spain	REF751	Primary parasitoids of Aulacaspis tubercularis Newstead (Hemiptera: Diaspididae) occurring in Spanish mango orchards	I		2023	Article
Scopus	Avocado	Greece	REF752	Probabilistic dam breach flood modeling: the case of Valsamiotis dam in Crete	E	Other branch	2022
Scopus	Mango	Mediterranean	REF753	Proceedings of the 17th International Meeting on Organic Geochemistry. Part 3 (of 5)	E	Other branch	1996	Conference review
WOS	Avocado	Lebanon	REF754	Processing Soil Water Content Measurements to Estimate Crop Water Requirements and Optimize Irrigation Supply	I		2019	Article
WOS	Mango	Greece	REF755	Production and characterization of wine from mango (mangifera indica L.) fruit juice	E	Geographical	2012
Scopus	Avocado	Mediterranean	REF756	Production of tropical fruits in Europe: A geographical survey	I		2000	Conference paper
WOS	Mango	Greece	REF757	Profilin sensitization and its clinical relevance to a population of atopic adults in Greece; [Sensibilisation à la profiline et sa pertinence clinique dans une population d'adultes atopiques en Grèce]	E	Other branch	2018
WOS	Papaya	Spain	REF758	Profit Analysis of Papaya Crops under Greenhouses as an Alternative to Traditional Intensive Horticulture in Southeast Spain	I		2019	Article
WOS	Cherimoya	Spain	REF759	Promising cherimoya (Annona cherimola Mill.) accessions in Loja province, southern Ecuador	E	Geographical	1999
Scopus	Papaya	Spain	REF760	Protected cultivation of ‘bh-65’, ‘siluet’, ‘sensation’, ‘intenzza’ and ‘red lady’ papaya cultivars in south east Spain; [Um novo modo mais lucrativo para o cultivo de mamoeiro selecionando as melhores variedades para o cultivo em estufa]	E	Double	2020	Article
WOS	Papaya	Spain	REF761	Protected cultivation of 'BH-65', 'Siluer, 'Sensation', 'Intenzza' and 'Red Lady' papaya cultivars in South East Spain	I		2020	Article
Scopus	Avocado	Israel	REF762	Protecting avocado trees from ambrosia beetles by repellents and mass trapping (push–pull): experiments and simulations	I		2021	Article
Scopus	Mango	Spain	REF763	Pseudomonas syringae pv. Syringae associated with mango trees, a particular pathogen within the “hodgepodge” of the Pseudomonas syringae complex	I		2019	Review
WOS	Mango	Spain	REF764	Pseudomonas syringae pv. syringae Associated With Mango Trees, a Particular Pathogen Within the Hodgepodge of the Pseudomonas syringae Complex	I		2019	Article
WOS	Avocado	Turkey	REF765	Puncturing ability of idealized canine teeth: edged and non-edged shanks	E	Other branch	2006
Scopus	Papaya	Morocco	REF766	Purification and Identification of a South African Isolate of Watermelon Mosaic Virus – Morocco	E	Other species	1987	Article
Scopus	Mango	Egypt	REF767	Purification, characterization, immobilization and applications of an enzybiotic β-1,3–1,4-glucanase produced from halotolerant marine Halomonas meridiana ES021	E	Other branch	2023	Article
WOS	Avocado	Italy	REF768	Quality Determinants of Avocado Fruit Consumption in Italy. Implications for Small Farms	I		2018	Article
Scopus	Avocado	Israel	REF769	Quantitative analysis of contents and volatile emissions from α-copaene and quercivorol lures, and longevity for attraction of Euwallacea nr. fornicatus in Florida	E	Geographical	2019
Scopus	Avocado	Italy	REF770	Quantitative evaluation of the phenolic profile in fruits of six avocado (Persea americana) cultivars by ultra-high-performance liquid chromatography-heated electrospray-mass spectrometry	I		2017	Article
Scopus	Avocado	Israel	REF771	Quercivorol as a lure for the polyphagous and Kuroshio shot hole borers, Euwallacea spp. nr. fornicatus (Coleoptera: Scolytinae), vectors of Fusarium dieback	E	Geographical	2017
WOS	Dragonfruit	Israel	REF772	R&D of Pitahayas - Dragonfruit - Vine Cacti: Limitations and Challenges and the Current Global Market	E		2015
WOS	Cherimoya	Italy	REF773	Radical scavenging, antioxidant and metal chelating activities of Annona cherimola Mill. (cherimoya) peel and pulp in relation to their total phenolic and total flavonoid contents	I		2012	Article
Scopus	Avocado	Israel	REF774	Raising larvae of the giant looper Boarmia (Ascotis) selenaria Schiff. (Lepidoptera, Geometridae) on leaves of various cultivated plants	I		1982	Article
WOS	Mango	France	REF775	Reasoned opinion on the modification of the existing MRL for acibenzolar-S-methyl in lettuce and other salad plants including Brassicaceae	E	Other branch	2012
WOS	Papaya	France	REF776	Reasoned opinion on the modification of the existing MRLs for difenoconazole in various crops	E	Other branch	2013
WOS	Guava	France	REF777	Recent Advances in the Management of Fungal Pathogens of Fruit Crops	E		2010	Book
Scopus	Mango	Egypt	REF778	Recording the Terrestrial Slug Species Laevicaulis alte (Férussac, 1822) (Pulmonata: Veronicellidae) in Ornamental Plants Nursery in Giza Governorate, Egypt	E	Other species	2022	Article
WOS	Avocado	Spain	REF779	Recycling of guacamole production waste through composting	I		2014	Article
Scopus	Avocado	Egypt	REF780	Reducing Chemical Fertilizers Partially by using Natural Alternative Sources of Organic Fertilizers and its Impact on “Hass” Avocado Trees	I		2022	Article
Scopus	Mango	Egypt	REF781	Relationship between Kilifia acuminata (Signoret) and chlorophyll percentage loss on mango leaves	I		2013	Article
WOS	Papaya	France	REF782	Relative incidence, spatial distribution and genetic diversity of cucurbit viruses in eastern Spain	E	Other species	2013
WOS	Cherimoya	Spain	REF783	Reproductive barriers in Annona cherimola (Mill.) outside of its native area	I		2011	Article
WOS	Avocado	Spain	REF784	Reproductive Biology of Avocado (Persea americana Mill.) in Southern Spain	I		2009	Article
Scopus	Avocado	Spain	REF785	Reproductive biology of avocado (Persea americana)	I		2019	Article
Scopus	Mango	Mediterranean	REF786	Reproductive biology of mango (Mangifera indica) in a Mediterranean climate	I		2015	Conference paper
Scopus	Avocado	France	REF787	Research note: An investigation of avocado trading in europe	I		1994	Short communication
Scopus	Avocado	Turkey	REF788	Research on adaptation of different tropical fruit species to Antalya conditions	I		2020	Conference paper
WOS	Cherimoya	Italy	REF789	RESEARCH ON THE SUBTROPICAL FRUITS PRODUCED IN CALABRIA - THE CHERIMOYA (ANNONA-CHERIMOLA, MILL)	I		1993	Article
WOS	Avocado	Spain	REF79	Assessing the RP-LC-MS-Based Metabolic Profile of Hass Avocados Marketed in Europe from Different Geographical Origins (Peru, Chile, and Spain) over the Whole Season	I		2023	Article
WOS	Guava	Egypt	REF790	Residue, dissipation, and dietary intake evaluation of fenpyroximate acaricide in/on guava, orange, and eggplant under open field condition	I		2022	Article
WOS	Papaya	Egypt	REF791	Resistance to Papaya ringspot virus-Watermelon Strain (PRSV-W) in the Desert Watermelon Citrullus colocynthis	E	Desert Watermelon	2016
WOS	Mango	Egypt	REF792	Response of mango tree nutritional status and biochemical constituents to boron and nitrogen fertilization	I		2019	Article
WOS	Papaya	Spain	REF793	RESPONSES OF SOME TROPICAL AND SUBTROPICAL CULTURES TO ENDOMYCORRHIZAL FUNGI	I		1995	Article
WOS	Mango	Spain	REF794	Return Analysis of 'Osteen' and 'Kent' Mango Orchards in South-Eastern Mainland Spain	I		2013	Article
WOS	Mango	Spain	REF795	Reuse of Pruning Waste from Subtropical Fruit Trees and Urban Gardens as a Source of Nutrients: Changes in the Physical, Chemical, and Biological Properties of the Soil	I		2022	Article
WOS	Mango	France	REF796	ROLE OF NEW ALLERGENS AND OF ALLERGENS CONSUMPTION IN THE INCREASED INCIDENCE OF FOOD SENSITIZATIONS IN FRANCE	E		1994	Article
Scopus	Papaya	Spain	REF797	Sample size for the evaluation of ‘BH-65’ papaya fruits under protected cultivation; [Tamanho ótimo de amostra para avaliação de frutos de mamoeiro ‘bh-65’ em cultivo protegido]	E		2019	Article
WOS	Papaya	Turkey	REF799	Scleroramularia gen. nov. associated with sooty blotch and flyspeck of apple and pawpaw from the Northern Hemisphere	E	apple and pawpaw	2011
Scopus	Mango	Egypt	REF80	Assessment of genetic diversity and relationships among Egyptian mango (Mangifera indica L.) cultivers grown in Suez canal and sinairegion using RAPD markers	I		2013	Article
WOS	Mango	Spain	REF800	Screening of phenolic compounds in by-product extracts from mangoes (Mangifera indica L.) by HPLC-ESI-QTOF-MS and multivariate analysis for use as a food ingredient	I		2014	Article
WOS	Mango	Egypt	REF801	Seasonal Abundance of the Important Scale Insects and Mealybugs and Their Natural Enemies on Mango Trees at Ismailia Governorate	I		2015	Article
WOS	Guava	Egypt	REF802	Seasonal Abundance of the Sunt Wax Scale Insect, Ceroplastes africanus Green (Homoptera: Coccidae) and Its Parasitoids in Upper Egypt	I		2010	Article
WOS	Mango	Egypt	REF803	Seasonal Abundance, Number of Generations and Associated Injuries of the White Mango Scale, Aulacaspis tubercularis (Mangifera) (Newstead) (Homoptera: Diaspididae) Attacking Mango Orchards	I		2015	Article
Scopus	Avocado	Egypt	REF804	Seasonal changes of lipids and fatty acids in two varieties of Avocado pear fruits	I		1973	Article
Scopus	Avocado	Israel	REF805	Seasonal english market variations in the composition of South African and Israeli avocados	I		1975	Article
Scopus	Avocado	Israel	REF806	Seasonal variations in the encapsulation of eggs of the encyrtid parasitoid Metaphycus stanleyi by the pyriform scale, Protopulvinaria pyriformis	I		1991	Article
Scopus	Papaya	France	REF807	Secondary growth and occurrence of laticifers in the root of papaya (Carica papaya L.)	E		2013	Article
Scopus	Avocado	Israel	REF808	Selection and breeding of honey bees for higher or lower collection of avocado nectar	I		2010	Article
Scopus	Avocado	Israel	REF809	Selection of Avocado Rootstocks for Calcareous Soils	E	Geographical	1982	Conference paper
WOS	Avocado	Spain	REF810	Selection of potential pollinizers for 'Hass' avocado based on flowering time and male-female overlapping	I		2009	Article
WOS	Lychee	Spain	REF811	Selection of Trichoderma spp. isolates antagonistic to Rosellinia necatrix	I		2010	Article
Scopus	Avocado	Israel	REF813	Semiochemicals Affecting Attraction of Ambrosia Beetle Euwallacea fornicatus (Coleoptera: Curculionidae: Scolytinae) to Quercivorol: Developing Push-Pull Control	I		2020	Article
WOS	Papaya	Turkey	REF814	Serological Identification of Virus in Watermelon Production Fields in the Tocantins State	E	watermelon	2015
WOS	Avocado	Greece	REF815	Setting of an import tolerance for lambda-cyhalothrin in avocados	I		2023	Article
WOS	Mango	Greece	REF816	Setting of import tolerances for sulfoxaflor in various crops	I		2023	Article
Scopus	Avocado	Morocco	REF817	Seven Persea americana varieties essential oils comparison: Chemical composition, toxicity, antibacterial, and antioxidant activities	I		2022	Article
Scopus	Mango	Mediterranean	REF818	Shading Net and Partial Covering Plastic Film Do Not Affect Phenology, Photosynthetic Activity or Fruit Quality Traits of Kensington Pride Mango	I		2022	Article
Scopus	Avocado	Mediterranean	REF819	Shelf life extension by high pressure of a vegetable based mediterranean deli salad	I		2012	Conference paper
WOS	Cherimoya	Spain	REF82	Assessment of Pollination Strategies in Cherimoya	I		2012	Conference paper
Scopus	Avocado	Spain	REF820	Short- and long-term modulation of the lutein epoxide and violaxanthin cycles in two species of the Lauraceae: Sweet bay laurel (Laurus nobilis L.) and avocado (Persea americana Mill.)	E		2008	Article
WOS	Avocado	Spain	REF821	Short vs. Long-Distance Avocado Supply Chains: Life Cycle Assessment Impact Associated to Transport and Effect of Fruit Origin and Supply Conditions Chain on Primary and Secondary Metabolites	I		2022	Article
Scopus	Lychee	Italy	REF822	Sicilian litchi fruit extracts induce autophagy versus apoptosis switch in human colon cancer cells	I		2018	Article
Scopus	Avocado	Mediterranean	REF823	Signals from lipid hydrolysis	E	not found	2020	Note
Scopus	Mango	Italy	REF824	Simple and rapid simultaneous profiling of minor components of honey by size exclusion chromatography (SEC) coupled to ultraviolet diode array detection (UV-DAD), combined with chemometric methods	E	honey	2012	Article
Scopus	Avocado	Mediterranean	REF825	Single and basal crop coefficients for estimation of water use of tree and vine woody crops with consideration of fraction of ground cover, height, and training system for Mediterranean and warm temperate fruit and leaf crops	I		2023	Review
WOS	Avocado	Turkey	REF826	Site selection for avocado cultivation using GIS and multi-criteria decision analyses: Case study of Antalya, Turkey	I		2018	Article
WOS	Mango	Egypt	REF827	Size selectivity of trammel nets applied in small-scale fisheries of Lake Nasser, Egypt	E	fish	2023
Scopus	Avocado	Mediterranean	REF828	Sodium hydrosulfide priming improves the response of photosynthesis to overnight frost and day high light in avocado (Persea americana Mill, cv. ‘Hass’)	I		2020	Article
WOS	Mango	Spain	REF829	Software Review: Mango Conversations-Spanish (Spain)	E	INTERACTIVE LANGUAGE LEARNING SOFTWARE	2014
WOS	Mango	Greece	REF83	Assessment of Spoilage Potential Posed by Alicyclobacillus spp. in Plant-Based Dairy Beverages Mixed with Fruit Juices during Storage	E		2020	Article
WOS	Mango	Israel	REF830	SOIL AND PHYSIOGRAPHIC CHARACTERISTICS IMPORTANT TO MANGO PRODUCTION ON VERTISOLS, ISRAEL	I		1988	Article
Scopus	Avocado	Mediterranean	REF831	Soil Application of a Formulated Biocontrol Rhizobacterium, Pseudomonas chlororaphis PCL1606, Induces Soil Suppressiveness by Impacting Specific Microbial Communities	I		2020	Article
WOS	Avocado	Spain	REF833	Soil solarization in established avocado trees for control of Dematophora necatrix	I		1998	Article
Scopus	Avocado	Israel	REF834	Soil surface water repellency induced by treated wastewater irrigation: Physico-chemical characterization and quantification	I		2013	Article
Scopus	Mango	Egypt	REF835	Solid-state fermentation of agricultural wastes into food through pleurotus cultivation	E	fungi	1995	Article
WOS	Avocado	Spain	REF836	Somatic incompatibility of Rosellinia necatrix on avocado plants in southern Spain	I		2002	Article
WOS	Mango	Israel	REF837	Some Analytical Assays for the Determination of Bioactivity of Exotic Fruits	I		2010	Article
Scopus	Mango	Egypt	REF838	Some eriophyoid mites from Egypt with descriptions of two new species (Acari eriophyoidea)	E	eriophyoid	1981	Article
WOS	Avocado	Spain	REF839	SPATIAL MODELING OF THE Oligonychus perseae (TUTTLE, BAKER AND ABATIELLO, 1976) POPULATIONS IN THE STATE OF MEXICO	E	Geographical	2020	Article
Scopus	Papaya	Spain	REF84	Assessment of two sex-determining procedures in ‘BH-65’ papaya from an economical and developmental point of view	I		2018	Article
WOS	Mango	Egypt	REF840	Spatial patterns of Tuta absoluta and heterorhabditid nematodes	E	tomato	2014
Scopus	Avocado	Spain	REF841	Spatio-temporal postharvest changes in texture and fatty acid profiles in avocado fruit from different origins	I		2008	Article
WOS	Mango	Greece	REF842	SPLAT-MAT™ Spinosad ME: a New Control Strategy for Bactrocera Species Attacking Mango	E		2015	Article
WOS	Mango	Israel	REF843	Standardization of Rootstock in Mango	E		2017	Article
WOS	Mango	Greece	REF844	Sterile male peach fruit flies, Bactrocera zonata (Saunders) (Diptera: Tephritidae), as a potential vector of the entomopathogen Beauveria bassiana (Balsamo) Vuillemin in a SIT programme	E		2014	Article
WOS	Guava	Egypt	REF845	Stimulating rooting of guava cuttings by chemical and physical treatments	I		2018	Article
WOS	Mango	Spain	REF846	Structure and Productivity of Spanish Mango Industry: a Farmers Survey Analysis	I		2009	Article
WOS	Avocado	Spain	REF847	Studies of Rosellinia necatrix perithecia found in nature on avocado roots	I		2003	Article
Scopus	Mango	Egypt	REF848	Studies on host preference and its biological effects on the red palm weevil, Rhynchophorus ferrugineus olivier in Egypt: The fruit trees	I		2010	Article
WOS	Mango	Spain	REF849	Study on Performance of 'Keitt' Mango on Different Rootstocks in a Mediterranean Climate	I		2015	Article
WOS	Mango	Spain	REF850	Subtropical fruit farming in Mediterranean weather hillside ecosystem: changes in vegetation	I		2017	Article
WOS	Avocado	Spain	REF851	Subtropical fruits grown in Spain and elsewhere: A comparison of mineral profiles	I		2016	Article
WOS	Guava	Israel	REF852	Successful field trial of attractive toxic sugar bait (ATSB) plant-spraying methods against malaria vectors in the Anopheles gambiae complex in Mali, West Africa	E	malaria vectors	2010
WOS	Lychee	Israel	REF853	Supplementing bumblebees to 'Mauritius' lychee improves yield	I		2019	Article
Scopus	Mango	Egypt	REF854	Survey and biological studies on mite species and scale insects inhabiting mango trees at Sharkia Governorate, Egypt	I		2014	Article
WOS	Guava	Egypt	REF855	Survey and Seasonal Abundance of Mealybug Species, their Parasitoids and Associated Predators on Guava Trees in Egypt	I		2016	Article
Scopus	Avocado	Spain	REF856	Survey in nurseries and irrigation water reservoirs as sources of oomycetes found in avocado orchards in the canary Islands	I		2019	Article
Scopus	Avocado	Israel	REF857	Susceptibility of avocado cultivars to the pyriform scale, Protopulvinaria pyriformis (Cockerell) (Homoptera: Coccidae)	I		1989	Article
Scopus	Avocado	Israel	REF858	Susceptibility of avocado varieties to the long-tailed mealybug, Pseudococcus longispinus (Targioni Tozzetti) (Homoptera: pseudococcidae), and a survey of its host plants in Israel	I		1977	Article
WOS	Mango	Egypt	REF859	Synergistic Effects of Tragacanth and Anti-ethylene Treatments on Postharvest Quality Maintenance of Mango (Mangifera indica L.)	I		2023	Article
WOS	Lychee	Israel	REF860	Synthetic Auxin 3-5-6 TPA Increased Fruit Size and Retention of 'Bengal' Lychee in Brazil	E	Geographical	2014	Article
Scopus	Avocado	Turkey	REF861	Taste ratings of healthier main and side dishes among 4-to-8-year-old children in a quick-service restaurant chain	E	meat	2021	Article
WOS	Mango	Spain	REF862	Taste Testing and Consumer Preferences for Mango Cultivars: a Panel Analysis	I		2013	Article
WOS	Cherimoya	Spain	REF863	Techniques of cherimoya cultivation in Spain	I		1999	Article
Other	Passionfruit	Palestine	REF864	The acclimatisation of new tropical and subtropical fruit trees in Palestine	I		1942	Article
Scopus	Avocado	Spain	REF865	The American plants in Charles de l'Écluse's works: First records in Juan de Castañeda's letters; [LAS PLANTAS AMERICANAS EN LA OBRA DE CHARLES DE L’ÉCLUSE: PRIMERAS CITAS EN LAS CARTAS DE JUAN DE CASTAÑEDA]	I		1999	Article
Scopus	Mango	Spain	REF866	The antioxidant response mechanism of flavonoids in ‘Tainong 1’ mango pulp under enhanced UV-B radiation	E	Geographical	2024
Scopus	Avocado	Israel	REF868	The armoured scale insects (Homoptera: Diaspididae) of avocado trees in Israel	I		1973	Article
WOS	Mango	Israel	REF869	THE ARTHROPOD PESTS OF MANGO IN ISRAEL	I		1993	Article
Scopus	Mango	Italy	REF870	The 'athlete' of segesta. Statuette of discus thrower from the sanctuary of Contrada Mango; [L'Atleta' di Segesta. Una statuetta di discobolo dal santuario di Contrada Mango]	E	Contrada Mango	2017	Article
Scopus	Avocado	Israel	REF871	The behaviour of honey bees (Apis mellifera) visiting avocado (Persea americana) flowers and their contribution to its pollination	I		1993	Article
Scopus	Avocado	Israel	REF872	The components that determine honeybee (Apis mellifera) preference between Israeli unifloral honeys and the implications for nectar attractiveness	E	citrus honey	2009
WOS	Lychee	Israel	REF873	The cytokinin CPPU delays maturity in litchi cv. 'Mauritius' and extends storage-life	I		2006	Article
WOS	Lychee	Israel	REF874	The development of the lychee industry in Australia	E		2002	Article
WOS	Lychee	Israel	REF875	The Effect of 3-5-6 TPA on Fruit Drop and Fruit Size in the Lychee (Litchi chinensis) Cultivars 'Fay Zee Siu' ('Feizixiao'), 'Kaimana', 'Kwai Mai Pink', 'Souey Tung' and 'Tai So' ('Mauritus')	E		2014	Article
WOS	Lychee	Israel	REF876	The Effect of Foliar Sprays of the Synthetic Auxin 3-5-6 TPA, on Fruit Drop, Fruit Size and Seed Development in Three Lychee (Litchi chinensis) Cultivars: Tai So, Fay Zee Sui and Kwai Mai Pink	E		2010	Article
Scopus	Avocado	Israel	REF877	The effect of storage temperature on the quality of avocado fruits from different climatic zones	I		2023	Article
Scopus	Avocado	Israel	REF878	The effects of nitrification inhibition and phosphonate on ‘Hass’ avocado yield and Botryosphaeria susceptibility	I		2022	Article
WOS	Mango	Israel	REF879	The Fairchild Tropical Garden mango genetic bank: A resource for future development	I		2000	Article
WOS	Mango	Israel	REF880	The Fifth International Mango Symposium, September 1-6, 1996, Dan Panorama Hotel, Tel Aviv, Israel - Abstracts	E	Symposium Mango	1997
Scopus	Mango	Mediterranean	REF881	The Genomic Landscape Resource of Pseudomonas syringae pv. syringae Strains Isolated from Mango Trees	I		2022	Article
Scopus	Avocado	Greece	REF882	The impact of soil-improving cropping practices on erosion rates: A stakeholder-oriented field experiment assessment	I		2021	Article
Scopus	Avocado	Israel	REF883	The impact of tree phenology on the response of irrigated avocado: The hysteretic nature of the maximum trunk daily shrinkage	I		2021	Article
WOS	Mango	Turkey	REF884	The importance of Pistacia species for pistachio production in Turkey	E	Other species	2016
WOS	Avocado	Greece	REF885	THE INFLUENCE OF NaC1 STRESS ON PLANT TISSUE NUTRIENT CONCENTRATIONS AND COMPARTMENTALIZATION OF Na AND Cl WITHIN LEAF SURFACE AREA OF PERSEA AMERICANA MILL (CV. 'FUERTE')	I		2021	Article
WOS	Mango	Italy	REF886	THE INFLUENCE OF THE ITALIAN RENAISSANCE ARCHITECTS OF THE LATE XV - EARLY XVI CENTURIES ON THE ARCHITECTURE OF MOSCOW	E	Geographical	2016
WOS	Mango	Egypt	REF887	The Integration of Different Production in Protected Cultivation under Egyptian Conditions	I		2009	Conference paper
Scopus	Avocado	Mediterranean	REF888	The landscape function of mango fruit orchards: Analysis of social demand on the Spanish mediterranean coast	I		2013	Conference paper
WOS	Mango	Israel	REF889	The mango industry in Israel - An overview	I		1997	Conference paper
Scopus	Avocado	Israel	REF89	Attraction of the Euwallacea sp. near fornicatus (Coleoptera: Curculionidae) to Quercivorol and to Infestations in Avocado	I		2017	Article
Scopus	Mango	Israel	REF890	THe mango industry in Israel -an overview	E	Not found	1997	Conference paper
Scopus	Mango	Egypt	REF891	The Mango shield scale, milviscutulus mangiferae (green) (hemiptera: Coccidae) - a new invasive soft scale in Egypt	I		2018	Article
Scopus	Avocado	Israel	REF892	The maturity of avocados—a general review	E	Incomplete	1978	Review
WOS	Papaya	Italy	REF893	The pawpaw research program at the Horticulture Department of the University of Florence	E	Other branch	2003
Scopus	Mango	Egypt	REF894	The peach fruit fly, Bactrocera zonata: A major threat for Mediterranean fruit crops?	I		2012	Conference paper
WOS	Avocado	Turkey	REF895	The performance of some avocado cultivars under Mediterranean coastal conditions in Turkey	I		2012	Article
WOS	Lychee	Israel	REF896	The physiology of growth and cropping in lychee	E	Geographical	2001
Scopus	Avocado	Israel	REF897	The polyphagous shot hole borer (PSHB) and its fungal symbiont Fusarium euwallaceae: a new invasion in South Africa	E	Geographical	2018
Scopus	Mango	Egypt	REF898	The polysaccharides of mango seeds (mangifera indica, var. bullock's heart)	E	Incomplete	1973	Article
Scopus	Mango	Israel	REF899	The Problem of Iron Deficiency in Mango Trees and Experiments to Cure it in Israel	I		1984	Article
Scopus	Avocado	Morocco	REF90	Avo-AirDB: An avocado UAV Database for agricultural image segmentation and classification	I		2022	Article
WOS	Papaya	Spain	REF900	The Production and Quality of Different Varieties of Papaya Grown under Greenhouse in Short Cycle in Continental Europe	I		2019	Article
WOS	Mango	Italy	REF901	The Resilience of Some Villages 36 Years After the Irpinia-Basilicata (Southern Italy) 1980 Earthquake	E	Other branch	2017
WOS	Mango	Israel	REF902	The response of field-grown mango (cv. Keitt) trees to regulated deficit irrigation at three phenological stages	I		2018	Article
Scopus	Avocado	Israel	REF903	The role of Euwallacea nr. fornicatus (Coleoptera: Scolytinae) in the wilt syndrome of avocado trees in Israel	I		2017	Article
WOS	Guava	Egypt	REF904	The Role of Private Sector Researchers for Improvement of the Field and Post-Harvest Performance of the Grape Crop in Egypt	E	Other species	2009
WOS	Cherimoya	Spain	REF905	The Spanish germplasm Bank of cherimoya (Annona cherimola Mill.)	I		1999	Conference paper
Scopus	Mango	Israel	REF906	The spider mite Oligonychus mangiferus found on mango in Israel	I		1986	Article
WOS	Mango	Israel	REF907	THE SPIDER-MITE OLIGONYCHUS-MANGIFERUS FOUND ON MANGO IN ISRAEL	I		1986	Article
WOS	Lychee	Israel	REF908	The synthetic auxin 3,5,6-TPA reduces fruit drop and increases yield in 'Kaimana' litchi	I		1999	Article
WOS	Guava	France	REF909	The temporary immersion system (TIS) for the improvement of micropropagation of ornamental plants	E	Other species	2005
Scopus	Avocado	Spain	REF91	Avocado (Persea americana Mill.) trends in water-saving strategies and production potential in a mediterranean climate, the study case of SE Spain	I		2018	Book
WOS	Avocado	Italy	REF910	The threat of the ambrosia beetle Megaplatypus mutatus (Chapuis) (=Platypus mutatus Chapuis) to world poplar resources	E	Geographical	2007
Scopus	Avocado	Greece	REF911	The time of flowering of avocado and the female and male opening of flowers in Crete	I		1995	Article
Scopus	Avocado	Syria	REF912	The use of two complementary DNA assays, AFLP and MLSA, for epidemic and phylogenetic studies of pectolytic enterobacterial strains with focus on the heterogeneous species Pectobacterium carotovorum	E	Other species	2012	Article
Scopus	Avocado	Israel	REF913	The water relations and irrigation requirements of avocado (Persea americana Mill.): A REVIEW	E	Geographical	2013	Review
WOS	Lychee	Israel	REF914	THE WATER RELATIONS AND IRRIGATION REQUIREMENTS OF LYCHEE (LITCHI CHINENSIS SONN.): A REVIEW	E	Geographical	2014
WOS	Papaya	Italy	REF915	Thermal desorption direct analysis in real-time high-resolution mass spectrometry and machine learning allow the rapid authentication of ground black pepper and dried oregano: A proof-of-concept study	E	Other species	2023
Scopus	Avocado	France	REF916	Three new alien spider mites (Prostigmata, Tetranychidae) from south-eastern France	I		2023	Article
WOS	Cherimoya	Spain	REF917	Tissue culture in cherimoya	I		1999	Conference paper
WOS	Guava	Egypt	REF918	Total antioxidant potential of juices and beverages - Screening by DPPH in vitro assay	I		2008	Article
WOS	Guava	Egypt	REF919	Total antioxidant potential of juices, beverages and hot drinks consumed in Egypt screened by DPPH in vitro assay	E	Duplicate	2008
WOS	Avocado	Spain	REF92	Avocado dieback caused by Neofusicoccum parvum in the Andalucia Region, Spain.	I		2007	Article
Scopus	Papaya	Egypt	REF920	Trace elements in soils and vegetations in the vicinity of shell petroleum development company operating area in Ughelli, delta state of Nigeria	E	Geographical	2009	Article
WOS	Mango	Spain	REF921	Tracing the geographical origin of Spanish mango (Mangifera indica L.) using stable isotopes ratios and multi-element profiles	I		2021	Article
WOS	Papaya	Algeria	REF922	Traditional herbal therapies for hypertension: A systematic review of global ethnobotanical field studies	E	Geographical	2020
Scopus	Avocado	Israel	REF923	Translational Platform for Increasing Water Use Efficiency in Agriculture: Comparative Analysis of Plantation Crops	I		2022	Article
Scopus	Papaya	France	REF924	Treacherous subjects: Gender, culture, and trans-Vietnamese feminism	E	Other branch	2012	Book
WOS	Avocado	Cyprus	REF925	Tree Growth and Fruit Quality of Twenty Avocado Cultivars in Cyprus	I		2008	Conference paper
WOS	Mango	Egypt	REF926	Tree-fruits crop type mapping from Sentinel-1 and Sentinel-2 data integration in Egypt?s New Delta project	E	Incomplete	2022
Scopus	Mango	Mediterranean	REF927	Tree‐Ripe mango fruit: Physicochemical characterization, antioxidant properties and sensory profile of six mediterranean⇂grown cultivars	I		2020	Article
Scopus	Avocado	Spain	REF928	Trends in Water-Energy Nexus and Carbon Emissions Balance in Axarquia Region, Spain, in the Period 1990–2030	I		2024	Article
Scopus	Mango	Italy	REF929	Trends in world mango production and marketing	E		2017	Conference paper
WOS	Mango	Italy	REF930	Triggering Conditions and Runout Simulation of the San Mango sul Calore Debris Avalanche, Southern Italy	E	Other branch	2014
WOS	Guava	Spain	REF931	Tropical and subtropical fruits in Spain	I		2005	Review
WOS	Mango	Italy	REF932	Tropical Fruits as an Opportunity for Sustainable Development in Rural Areas: The Case of Mango in Small-Sized Sicilian Farms	I		2018	Article
WOS	Mango	Spain	REF933	Trypanosomatid protozoa in plants of southeastern Spain: characterization by analysis of isoenzymes, kinetoplast DNA, and metabolic behavior	I		1998	Article
WOS	Mango	Turkey	REF934	Turkey - The challenge of a new role - Mango,A	E	Other branch	1997
Scopus	Mango	Spain	REF935	Two new mango cultivars from Australia: 'Lady Jane' and 'Lady Grace'	E	Geographical	2017	Conference paper
WOS	Avocado	Spain	REF936	Two novel partitiviruses that accumulate differentially in Rosellinia necatrix and Entoleuca sp. infecting avocado	I		2020	Article
Scopus	Mango	Egypt	REF937	Typhlodromips swirskii (Acari: Phytoseiidae) a predator of eriophyid and tetranychid mango mites in Egypt	I		2010	Article
WOS	Cherimoya	Spain	REF938	ULTRASTRUCTURAL-CHANGES IN CHERIMOYA FRUIT INJURED BY CHILLING	I		1992	Article
Scopus	Avocado	Algeria	REF939	Unraveling the ethnopharmacological potential of medicinal plants used in Algerian traditional medicine for urinary diseases	E	Other species	2021
WOS	Mango	Italy	REF940	Unveiling the exotic fascination of tropical fruits: The role of food values on consumer behavior towards mangoes	I		2024	Article
WOS	Guava	Egypt	REF941	UPLC/QTOF/MS profiling of two Psidium species and the in-vivo hepatoprotective activity of their nano-formulated liposomes	I		2018	Article
WOS	Papaya	Israel	REF942	Use of a real-time LAMP isothermal assay for detecting 16SrII and XII phytoplasmas in fruit and weeds of the Ethiopian Rift Valley	E	Geographical	2011
WOS	Mango	Egypt	REF943	Using Deficit Irrigation Strategies and Organic Mulches for Improving Yield and Water Productivity of Mango under Dry Environment Conditions	I		2023	Article
WOS	Guava	Egypt	REF944	Utilization of remote sensing data and GIS tools for land use sustainability analysis: case study in El-Hammam area, Egypt	E	Other branch	2009
WOS	Guava	Egypt	REF945	Validation of degree-day models for predicting the emergence of two fruit flies (Diptera: Tephritidae) in northeast Egypt	I		2021	Article
WOS	Papaya	Turkey	REF946	Valorization of underutilized North American pawpaw (Asimina triloba): investigation as a lipid oxidation inhibitor in turkey homogenate model system	E	Other species	2018
WOS	Mango	Egypt	REF947	Valorization potential of Egyptian mango kernel waste product as analyzed via GC/MS metabolites profiling from different cultivars and geographical origins	I		2024	Article
Scopus	Avocado	Israel	REF948	VA-mycorrhizal fungi and soil characteristics in avocado (Persea americana Mill.) orchard soils	E	Geographical	1990
Scopus	Papaya	France	REF949	Variability in the transmission efficiency of potyviruses by different clones of Aphis gossypii	E	Incomplete	1992	Article
Scopus	Avocado	Turkey	REF95	Avocado: Composition and Effects on Health; [Avokado: Bileşimi ve Sağlık Üzerine Etkileri]	I		2021	Review
WOS	Papaya	France	REF950	VARIABILITY IN THE TRANSMISSION EFFICIENCY OF POTYVIRUSES BY DIFFERENT CLONES OF APHIS-GOSSYPII	E	Incomplete	1992
Scopus	Mango	Egypt	REF951	Variability of genetic - morphological traits of eleven seed strains of Mangifera indica L. growing in Upper Egypt; [Spremenljivost genetskih (morfoloških) lastnosti sedmih semenskih linij manga (Mangifera indica L.) rastočega v Zgornjem Egiptu]	I		2023	Article
Scopus	Avocado	Greece	REF952	Variation in the composition of Cretan avocado cultivars during ripening	I		2004	Article
WOS	Mango	Egypt	REF953	VCG and AFLP analyses identify the same groups in the causal agents of mango malformation in Brazil	E	Geographical	2009
WOS	Papaya	Turkey	REF954	Vegetable grafting in Thailand	E	Geographical	2021
Scopus	Avocado	Israel	REF955	Vegetative compatibility among isolates of Colletotrichum gloeosporioides from almond in Israel	E	Other species	1996
WOS	Avocado	Spain	REF956	Viromes in Xylariaceae fungi infecting avocado in Spain	I		2019	Article
Scopus	Avocado	Spain	REF957	Volatile and carbohydrate composition of rare unifloral honeys from Spain	I		2007	Article
Scopus	Avocado	Spain	REF958	Water footprint of representative agricultural crops on volcanic islands: The case of the Canary Islands	E	Geographical	2023
WOS	Avocado	Spain	REF959	Water management and salinity adaptation approaches of Avocado trees: A review for hot-summer Mediterranean climate	I		2021	Review
Scopus	Mango	Spain	REF96	Bacterial apical necrosis of mango in Southern Spain: A disease caused by Pseudomonas syringae pv. syringae	I		1998	Article
Scopus	Avocado	Turkey	REF960	WATER MANAGEMENT EFFECT ON TROPICAL FRUITS: CASE STUDY OF ALANYA, TURKEY	I		2023	Conference paper
WOS	Mango	Italy	REF961	WATER MANAGEMENT STRATEGIES UNDER DEFICIT IRRIGATION	I		2008	Review
Scopus	Avocado	Israel	REF962	Water requirements of avocado in Israel. I. Tree and soil parameters†	I		1977	Article
Scopus	Avocado	Israel	REF963	Water requirements of avocado in Israel. II.* Influence on yield, fruit growth and oil content†	I		1977	Article
WOS	Mango	Spain	REF964	Water use and fruit yield of mango (Mangifera indica L.) grown in a subtropical Mediterranean climate	I		2019	Article
WOS	Cherimoya	Spain	REF965	Water Use and Leaf Nutrient Status for Terraced Cherimoya Trees in a Subtropical Mediterranean Environment	I		2019	Article
Scopus	Avocado	Greece	REF966	Water use, wetted soil volume, root distribution and yield of avocado under drip irrigation	I		1993	Book
WOS	Papaya	Morocco	REF967	WATERMELON MOSAIC VIRUS-MOROCCO IS A DISTINCT POTYVIRUS	E	Other species	1993
WOS	Mango	Turkey	REF968	Water-use efficiency and evapotranspiration of mango orchard grown in northeastern region of Brazil	E	Geographical	2009
WOS	Avocado	Greece	REF969	WATER-USE, WETTED SOIL VOLUME, ROOT DISTRIBUTION AND YIELD OF AVOCADO UNDER DRIP IRRIGATION	I		1993	Article
Scopus	Avocado	Israel	REF970	Within orchard spatial distribution of mature avocado trees mortality	I		2023	Article
WOS	Mango	Italy	REF971	Woody Canker and Shoot Blight Caused by Botryosphaeriaceae and Diaporthaceae on Mango and Litchi in Italy	I		2022	Article
Scopus	Avocado	Turkey	REF972	Working the rational and the mystical into “superfoods”: a Benjaminian approach	E	Incomplete	2024	Article
WOS	Avocado	Turkey	REF973	Working the rational and the mystical into superfoods: a Benjaminian approach	I		2024	Article
WOS	Avocado	Spain	REF974	Yield and fruit quality of avocado trees under different regimes of water supply in the subtropical coast of Spain	I		2019	Article
WOS	Cherimoya	Italy	REF975	Yield, pomological characteristics, bioactive compounds and antioxidant activity of Annona cherimola Mill. grown in mediterranean climate	I		2019	Article
WOS	Mango	France	REF976	Zara: International brand image and fashion site launch in Western Europe	E	Other branch	2011
Scopus	Avocado	Israel	REF977	α-Copaene is an attractant, synergistic with quercivorol, for improved detection of Euwallacea nr. fornicatus (Coleoptera: Curculionidae: Scolytinae)	E	Geographical	2017
WOS	Guava	France	REF98	BACTERIAL DISEASES THAT MAY OR DO EMERGE, WITH (POSSIBLE) ECONOMIC DAMAGE FOR EUROPE AND THE MEDITERRANEAN BASIN: NOTES ON EPIDEMIOLOGY, RISKS, PREVENTION AND MANAGEMENT ON FIRST OCCURRENCE	E		2012	Article
Scopus	Mango	Egypt	REF99	Behavior of Thiophanate Methyl and Propiconazole in Grape and Mango Fruits Under the Egyptian Field Conditions	I		2017	Article
WOS	Mango	Egypt	REF34	Allelopathic Effect of Mango Leaf Residue against Portulaca oleracea or Chorchorus olitorius Associated Phaseolus vulgaris Growth	I		2016	Article
WOS	Mango	Egypt	REF36	Alleviation of alternate bearing phenomenon in mango (Mangifera indica L.) trees using boron and nitrogen fertilization	I		2019	Article
